# Supplementary material for: Systematic analysis of MASP-1 serves as a novel immune-related biomarker in sepsis and trauma followed by preliminary experimental validation
Source: Front Med (Lausanne). 2024 Feb 7;11:1320811. doi: 10.3389/fmed.2024.1320811 (PMC10879275; doi:10.3389/fmed.2024.1320811)
Supplement: Supplementary file 1 [file Table_1.xlsx]

## Sheet: Sheet1
MASP-1 Forward	CAGTGGATGAGATCATCAGC
MASP-1 Reverse	AGCTAGTTTTGCACTCAGCG
GAPDH Forward	TATGATGATATCAAGAGGGTAGT
GAPDH Reverse	TGTATCCAAACTCATTGTCATAC
