# Supplementary material for: Systematic analysis of MASP-1 serves as a novel immune-related biomarker in sepsis and trauma followed by preliminary experimental validation
Source: Front Med (Lausanne). 2024 Feb 7;11:1320811. doi: 10.3389/fmed.2024.1320811 (PMC10879275; doi:10.3389/fmed.2024.1320811)
Supplement: Supplementary file 3 [file Table_3.xlsx]

## Sheet: MASP-1 expression analysis
GSE54514					GSE57065				GSE95233						GSE131761				GSE154918				GSE11375				GSE64711				GSE69063
id	MASP1	group			id	MASP1	group		id	MASP1	MASP2	group			id	MASP1	group		id	MASP1	group		id	MASP1	group		id	MASP1	group		id	MASP1	group
GSM1317896	7.14862	Healthy Control			GSM1373914	3.77502	Sepsis		GSM2500349	4.01091	4.63589	Healthy Control			GSM3816544	6.79512	Sepsis		GSM4683511	1.04869	Healthy Control		GSM287288	3.7388	Healthy Control		GSM1577243	3.76733	Trauma		GSM1691688	3.439	disease status: Anaphylaxis
GSM1317897	7.10157	Healthy Control			GSM1373915	3.72486	Sepsis		GSM2500350	3.75775	4.39983	Healthy Control			GSM3816545	6.81959	Sepsis		GSM4683512	1.04863	Healthy Control		GSM287289	3.824	Healthy Control		GSM1577244	3.92158	Trauma		GSM1691689	3.7644	disease status: Anaphylaxis
GSM1317898	7.10362	Healthy Control			GSM1373916	3.99039	Sepsis		GSM2500351	4.00543	4.99796	Healthy Control			GSM3816546	6.83055	Sepsis		GSM4683513	1.16249	Healthy Control		GSM287290	3.7254	Healthy Control		GSM1577245	3.78671	Trauma		GSM1691690	3.71297	disease status: Anaphylaxis
GSM1317899	7.10865	Healthy Control			GSM1373917	3.68376	Sepsis		GSM2500352	3.61754	4.58758	Healthy Control			GSM3816547	6.80647	Sepsis		GSM4683514	1.0497	Healthy Control		GSM287291	3.74887	Healthy Control		GSM1577246	3.72303	Trauma		GSM1691691	3.85771	disease status: Anaphylaxis
GSM1317900	7.08247	Healthy Control			GSM1373918	3.56413	Sepsis		GSM2500353	4.14578	4.70547	Healthy Control			GSM3816548	6.82446	Sepsis		GSM4683515	1.05477	Healthy Control		GSM287292	3.72239	Healthy Control		GSM1577247	3.71664	Trauma		GSM1691692	3.50429	disease status: Anaphylaxis
GSM1317901	7.13339	Healthy Control			GSM1373919	3.57056	Sepsis		GSM2500354	3.89922	4.80291	Healthy Control			GSM3816549	6.85737	Sepsis		GSM4683516	1.05057	Healthy Control		GSM287293	4.06072	Healthy Control		GSM1577248	3.93401	Trauma		GSM1691693	3.69452	disease status: Anaphylaxis
GSM1317902	7.13668	Healthy Control			GSM1373920	3.6821	Sepsis		GSM2500355	3.98781	4.89641	Healthy Control			GSM3816550	6.90061	Sepsis		GSM4683517	1.04893	Healthy Control		GSM287294	3.87273	Healthy Control		GSM1577249	3.49788	Trauma		GSM1691694	3.82837	disease status: Anaphylaxis
GSM1317903	7.07017	Healthy Control			GSM1373921	3.46388	Sepsis		GSM2500356	3.7571	4.90286	Healthy Control			GSM3816551	6.85264	Sepsis		GSM4683518	1.04891	Healthy Control		GSM287295	3.90737	Healthy Control		GSM1577250	3.63492	Trauma		GSM1691695	3.45751	disease status: Anaphylaxis
GSM1317904	7.10866	Healthy Control			GSM1373922	3.5836	Sepsis		GSM2500357	3.79244	4.75561	Healthy Control			GSM3816552	6.85706	Sepsis		GSM4683519	1.05074	Healthy Control		GSM287296	3.66204	Trauma		GSM1577251	3.62737	Trauma		GSM1691696	3.86179	disease status: Anaphylaxis
GSM1317905	7.16735	Healthy Control			GSM1373923	3.72668	Sepsis		GSM2500358	3.80946	4.60935	Healthy Control			GSM3816553	6.81524	Sepsis		GSM4683520	1.04861	Healthy Control		GSM287297	3.84815	Trauma		GSM1577252	3.70377	Trauma		GSM1691697	3.88306	disease status: Anaphylaxis
GSM1317906	7.05886	Healthy Control			GSM1373924	3.48949	Sepsis		GSM2500359	3.77986	4.97108	Healthy Control			GSM3816554	6.88461	Sepsis		GSM4683521	1.04872	Healthy Control		GSM287298	4.02528	Trauma		GSM1577253	3.48071	Trauma		GSM1691698	3.63628	disease status: Anaphylaxis
GSM1317907	7.10982	Healthy Control			GSM1373925	3.57216	Sepsis		GSM2500360	3.84624	4.74052	Healthy Control			GSM3816555	6.85846	Sepsis		GSM4683522	1.16483	Healthy Control		GSM287299	4.10765	Trauma		GSM1577254	3.56745	Trauma		GSM1691699	3.37419	disease status: Anaphylaxis
GSM1317908	7.13643	Healthy Control			GSM1373926	3.66177	Sepsis		GSM2500361	3.6991	4.82599	Healthy Control			GSM3816556	6.85564	Sepsis		GSM4683523	1.05134	Healthy Control		GSM287300	4.22015	Trauma		GSM1577255	3.65986	Trauma		GSM1691700	3.79952	disease status: Anaphylaxis
GSM1317909	7.11213	Healthy Control			GSM1373927	3.66315	Sepsis		GSM2500362	3.99309	4.67412	Healthy Control			GSM3816557	6.88594	Sepsis		GSM4683524	1.10796	Healthy Control		GSM287301	4.016	Trauma		GSM1577256	3.82409	Trauma		GSM1691701	3.56742	disease status: Anaphylaxis
GSM1317910	7.15368	Healthy Control			GSM1373928	3.76783	Sepsis		GSM2500363	3.77369	4.88034	Healthy Control			GSM3816558	6.88902	Sepsis		GSM4683525	1.0535	Healthy Control		GSM287302	4.13942	Trauma		GSM1577257	3.51739	Trauma		GSM1691702	3.45739	disease status: Anaphylaxis
GSM1317911	7.159	Healthy Control			GSM1373929	3.793	Sepsis		GSM2500364	3.98658	4.59289	Healthy Control			GSM3816559	6.85068	Sepsis		GSM4683526	1.05066	Healthy Control		GSM287303	4.0294	Trauma		GSM1577258	3.53074	Trauma		GSM1691703	4.00655	disease status: Anaphylaxis
GSM1317912	7.10406	Healthy Control			GSM1373930	3.79169	Sepsis		GSM2500365	3.89316	4.63994	Healthy Control			GSM3816560	6.87726	Sepsis		GSM4683527	1.05205	Healthy Control		GSM287304	3.97402	Trauma		GSM1577259	3.54023	Trauma		GSM1691704	3.62381	disease status: Anaphylaxis
GSM1317913	7.10003	Healthy Control			GSM1373931	3.5961	Sepsis		GSM2500366	3.97351	4.6165	Healthy Control			GSM3816561	6.91964	Sepsis		GSM4683528	1.05496	Healthy Control		GSM287305	4.0096	Trauma		GSM1577260	3.83236	Trauma		GSM1691705	3.78555	disease status: Anaphylaxis
GSM1317914	7.20954	Sepsis			GSM1373932	3.76764	Sepsis		GSM2500367	3.91761	4.74373	Healthy Control			GSM3816562	6.8375	Sepsis		GSM4683529	1.0505	Healthy Control		GSM287306	4.08494	Trauma		GSM1577261	3.63832	Trauma		GSM1691706	3.83656	disease status: Anaphylaxis
GSM1317915	7.15416	Sepsis			GSM1373933	3.9336	Sepsis		GSM2500368	3.7941	4.80389	Healthy Control			GSM3816563	6.90171	Sepsis		GSM4683530	1.05114	Healthy Control		GSM287307	4.09119	Trauma		GSM1577262	3.82196	Trauma		GSM1691707	3.92523	disease status: Anaphylaxis
GSM1317916	7.21817	Sepsis			GSM1373934	3.6819	Sepsis		GSM2500369	3.7834	5.07229	Healthy Control			GSM3816564	6.85372	Sepsis		GSM4683531	1.16986	Healthy Control		GSM287308	3.90274	Trauma		GSM1577263	3.86378	Trauma		GSM1691708	3.51461	disease status: Anaphylaxis
GSM1317917	7.21748	Sepsis			GSM1373935	3.65691	Sepsis		GSM2500370	3.82459	4.92077	Healthy Control			GSM3816565	6.83889	Sepsis		GSM4683532	1.16458	Healthy Control		GSM287309	4.0244	Trauma		GSM1577264	3.70805	Trauma		GSM1691709	3.79592	disease status: Anaphylaxis
GSM1317918	7.16262	Sepsis			GSM1373936	3.43539	Sepsis		GSM2500371	3.79359	4.78229	Sepsis			GSM3816566	6.87443	Sepsis		GSM4683533	1.11379	Healthy Control		GSM287310	4.15249	Trauma		GSM1577265	3.86733	Trauma		GSM1691710	4.16867	disease status: Anaphylaxis
GSM1317919	7.1859	Sepsis			GSM1373937	3.75222	Sepsis		GSM2500372	3.93968	4.79665	Sepsis			GSM3816567	6.81224	Sepsis		GSM4683534	1.05052	Healthy Control		GSM287311	4.24107	Trauma		GSM1577266	3.67593	Trauma		GSM1691711	3.71874	disease status: Anaphylaxis
GSM1317920	7.18591	Sepsis			GSM1373938	3.41682	Sepsis		GSM2500373	4.26466	4.62758	Sepsis			GSM3816568	6.81979	Sepsis		GSM4683535	1.04931	Healthy Control		GSM287312	4.03422	Trauma		GSM1577267	3.87299	Trauma		GSM1691712	3.73568	disease status: Anaphylaxis
GSM1317921	7.18952	Sepsis			GSM1373939	3.79494	Sepsis		GSM2500374	4.17465	4.64698	Sepsis			GSM3816569	6.83747	Sepsis		GSM4683536	1.05622	Healthy Control		GSM287313	4.16686	Trauma		GSM1577268	3.61123	Trauma		GSM1691713	3.47216	disease status: Anaphylaxis
GSM1317922	7.2124	Sepsis			GSM1373940	3.74175	Sepsis		GSM2500375	3.98405	4.66859	Sepsis			GSM3816570	6.84686	Sepsis		GSM4683537	1.07228	Sepsis		GSM287314	3.94459	Trauma		GSM1577269	3.73034	Trauma		GSM1691714	3.9722	disease status: Anaphylaxis
GSM1317923	7.34442	Sepsis			GSM1373941	3.71271	Sepsis		GSM2500376	4.00437	4.69786	Sepsis			GSM3816571	6.82813	Sepsis		GSM4683538	1.06721	Sepsis		GSM287315	3.92231	Trauma		GSM1577270	3.87506	Trauma		GSM1691715	3.45668	disease status: Anaphylaxis
GSM1317924	7.1907	Sepsis			GSM1373942	3.56814	Sepsis		GSM2500377	4.21621	4.61081	Sepsis			GSM3816572	6.86832	Sepsis		GSM4683539	1.06151	Sepsis		GSM287316	4.06242	Trauma		GSM1577271	3.76426	Trauma		GSM1691716	3.60056	disease status: Anaphylaxis
GSM1317925	7.1688	Sepsis			GSM1373943	3.49603	Sepsis		GSM2500378	4.14976	4.63029	Sepsis			GSM3816573	6.87073	Sepsis		GSM4683540	1.0593	Sepsis		GSM287317	4.03707	Trauma		GSM1577272	3.708	Trauma		GSM1691717	3.77625	disease status: Anaphylaxis
GSM1317926	7.20406	Sepsis			GSM1373944	3.7657	Sepsis		GSM2500379	4.47426	4.12924	Sepsis			GSM3816574	6.80737	Sepsis		GSM4683541	1.06715	Sepsis		GSM287318	3.96297	Trauma		GSM1577273	3.79533	Trauma		GSM1691718	3.80726	disease status: Anaphylaxis
GSM1317927	7.50812	Sepsis			GSM1373945	3.59312	Sepsis		GSM2500380	3.93138	4.593	Sepsis			GSM3816575	6.83264	Sepsis		GSM4683542	1.06707	Sepsis		GSM287319	3.92625	Trauma		GSM1577274	3.67246	Trauma		GSM1691719	3.60658	disease status: Anaphylaxis
GSM1317928	7.16884	Sepsis			GSM1373946	3.87214	Sepsis		GSM2500381	3.99094	4.67006	Sepsis			GSM3816576	6.81704	Sepsis		GSM4683543	1.04937	Sepsis		GSM287320	4.00553	Trauma		GSM1577275	3.5743	Trauma		GSM1691720	3.66399	disease status: Anaphylaxis
GSM1317929	7.25275	Sepsis			GSM1373947	3.28621	Sepsis		GSM2500382	4.06649	4.7649	Sepsis			GSM3816577	6.83824	Sepsis		GSM4683544	1.06833	Sepsis		GSM287321	4.19312	Trauma		GSM1577276	3.67791	Trauma		GSM1691721	3.5526	disease status: Healthy control
GSM1317930	7.17274	Sepsis			GSM1373948	3.61569	Sepsis		GSM2500383	4.10414	4.73181	Sepsis			GSM3816578	6.82365	Sepsis		GSM4683545	1.06079	Sepsis		GSM287322	3.96183	Trauma		GSM1577277	3.57374	Trauma		GSM1691722	3.48503	disease status: Healthy control
GSM1317931	7.20346	Sepsis			GSM1373949	3.36604	Sepsis		GSM2500384	4.14198	4.34659	Sepsis			GSM3816579	6.85981	Sepsis		GSM4683546	1.05668	Sepsis		GSM287323	3.93702	Trauma		GSM1577278	3.71656	Trauma		GSM1691723	3.80233	disease status: Healthy control
GSM1317932	7.12585	Sepsis			GSM1373950	3.55001	Sepsis		GSM2500385	4.13387	4.8351	Sepsis			GSM3816580	6.87806	Sepsis		GSM4683547	1.06066	Sepsis		GSM287324	3.9723	Trauma		GSM1577279	3.69897	Trauma		GSM1691724	3.61562	disease status: Healthy control
GSM1317933	7.44199	Sepsis			GSM1373951	3.83246	Sepsis		GSM2500386	3.95276	4.75375	Sepsis			GSM3816581	6.85925	Sepsis		GSM4683548	1.11895	Sepsis		GSM287325	4.0357	Trauma		GSM1577280	3.448	Trauma		GSM1691725	3.88862	disease status: Healthy control
GSM1317934	7.14207	Sepsis			GSM1373952	3.83101	Sepsis		GSM2500387	3.96888	4.56495	Sepsis			GSM3816582	6.90005	Sepsis		GSM4683549	1.07517	Sepsis		GSM287326	4.00135	Trauma		GSM1577281	3.47835	Trauma		GSM1691726	3.76932	disease status: Healthy control
GSM1317935	7.16584	Sepsis			GSM1373953	3.61318	Sepsis		GSM2500388	4.19375	5.05388	Sepsis			GSM3816583	6.86817	Sepsis		GSM4683550	1.05514	Sepsis		GSM287327	3.8805	Trauma		GSM1577282	3.60413	Trauma		GSM1691727	3.9855	disease status: Healthy control
GSM1317936	7.20444	Sepsis			GSM1373954	3.78448	Sepsis		GSM2500389	4.04928	4.66782	Sepsis			GSM3816584	6.88454	Sepsis		GSM4683551	1.11434	Sepsis		GSM287328	4.14754	Trauma		GSM1577283	3.69051	Trauma		GSM1691728	3.53213	disease status: Healthy control
GSM1317937	7.19164	Sepsis			GSM1373955	3.66677	Sepsis		GSM2500390	4.10224	4.54896	Sepsis			GSM3816585	6.89609	Sepsis		GSM4683552	1.05767	Sepsis		GSM287329	4.03571	Trauma		GSM1577284	3.65864	Trauma		GSM1691729	4.0317	disease status: Healthy control
GSM1317938	7.1437	Sepsis			GSM1373956	3.88918	Sepsis		GSM2500391	3.9317	4.68462	Sepsis			GSM3816586	6.85184	Sepsis		GSM4683553	1.05717	Sepsis		GSM287330	4.02115	Trauma		GSM1577285	3.62422	Trauma		GSM1691730	3.90124	disease status: Healthy control
GSM1317939	7.40722	Sepsis			GSM1373957	3.47225	Sepsis		GSM2500392	3.82714	4.42704	Sepsis			GSM3816587	6.85441	Sepsis		GSM4683554	1.30678	Sepsis		GSM287331	4.0239	Trauma		GSM1577286	3.58176	Trauma		GSM1691731	4.16216	disease status: Sepsis
GSM1317940	7.15265	Sepsis			GSM1373958	3.68619	Sepsis		GSM2500393	3.87962	4.64772	Sepsis			GSM3816588	6.89481	Sepsis		GSM4683555	1.12262	Sepsis		GSM287332	4.09858	Trauma		GSM1577287	3.60957	Trauma		GSM1691732	3.8172	disease status: Sepsis
GSM1317941	7.1362	Sepsis			GSM1373959	3.61836	Sepsis		GSM2500394	3.9846	4.50326	Sepsis			GSM3816589	6.88195	Sepsis		GSM4683556	1.05527	Sepsis		GSM287333	4.07527	Trauma		GSM1577288	3.71471	Trauma		GSM1691733	4.01754	disease status: Sepsis
GSM1317942	7.13471	Sepsis			GSM1373960	3.58047	Sepsis		GSM2500395	4.04018	4.44182	Sepsis			GSM3816590	6.84206	Sepsis		GSM4683557	1.10738	Sepsis		GSM287334	3.94289	Trauma		GSM1577289	3.62727	Trauma		GSM1691734	3.76915	disease status: Sepsis
GSM1317943	7.15149	Sepsis			GSM1373961	3.63994	Sepsis		GSM2500396	3.94084	4.66227	Sepsis			GSM3816591	6.83292	Sepsis		GSM4683558	1.06668	Sepsis		GSM287335	4.00313	Trauma		GSM1577290	3.51239	Trauma		GSM1691735	3.94014	disease status: Sepsis
GSM1317944	7.1503	Sepsis			GSM1373962	3.518	Sepsis		GSM2500397	4.09268	4.60456	Sepsis			GSM3816592	6.81254	Sepsis		GSM4683559	1.0623	Sepsis		GSM287336	3.96362	Trauma		GSM1577291	3.77621	Trauma		GSM1691736	3.89082	disease status: Sepsis
GSM1317945	7.17644	Sepsis			GSM1373963	3.57087	Sepsis		GSM2500398	4.06016	4.65029	Sepsis			GSM3816593	6.85363	Sepsis		GSM4683560	1.0584	Sepsis		GSM287337	4.13459	Trauma		GSM1577292	3.88616	Trauma		GSM1691737	3.58412	disease status: Sepsis
GSM1317946	7.13831	Sepsis			GSM1373964	3.55787	Sepsis		GSM2500399	4.10521	4.58081	Sepsis			GSM3816594	6.83931	Sepsis		GSM4683561	1.05263	Sepsis		GSM287338	3.9587	Trauma		GSM1577293	3.82478	Trauma		GSM1691738	3.87371	disease status: Sepsis
GSM1317947	7.22633	Sepsis			GSM1373965	3.83437	Sepsis		GSM2500400	4.18111	4.60132	Sepsis			GSM3816595	7.50972	Sepsis		GSM4683562	1.05051	Sepsis		GSM287339	3.94688	Trauma		GSM1577294	3.79212	Trauma		GSM1691739	3.65801	disease status: Healthy control
GSM1317948	7.26428	Sepsis			GSM1373966	3.89988	Sepsis		GSM2500401	3.88999	4.4913	Sepsis			GSM3816596	6.84736	Sepsis		GSM4683563	1.06428	Sepsis		GSM287340	4.13437	Trauma		GSM1577295	3.6463	Trauma		GSM1691740	3.78899	disease status: Healthy control
GSM1317949	7.21869	Sepsis			GSM1373967	3.62992	Sepsis		GSM2500402	4.10948	4.80555	Sepsis			GSM3816597	6.8526	Sepsis		GSM4683564	1.07068	Sepsis		GSM287341	4.01908	Trauma		GSM1577296	3.73509	Trauma		GSM1691741	3.68387	disease status: Healthy control
GSM1317950	7.11762	Sepsis			GSM1373968	3.70003	Sepsis		GSM2500403	3.86067	4.63463	Sepsis			GSM3816598	6.84055	Sepsis		GSM4683565	1.30165	Sepsis		GSM287342	3.91866	Trauma		GSM1577297	3.89929	Trauma		GSM1691742	3.45315	disease status: Healthy control
GSM1317951	7.24843	Sepsis			GSM1373969	3.4299	Sepsis		GSM2500404	4.09965	4.4849	Sepsis			GSM3816599	6.9309	Sepsis		GSM4683566	1.04873	Healthy Control		GSM287343	4.07801	Trauma		GSM1577298	3.6802	Trauma		GSM1691743	3.47395	disease status: Healthy control
GSM1317952	7.17042	Sepsis			GSM1373970	3.94055	Sepsis		GSM2500405	4.05496	4.57039	Sepsis			GSM3816600	6.83145	Sepsis		GSM4683567	1.04871	Healthy Control		GSM287344	4.00987	Trauma		GSM1577299	3.74876	Trauma		GSM1691744	3.39244	disease status: Healthy control
GSM1317953	7.24557	Sepsis			GSM1373971	3.73552	Sepsis		GSM2500406	4.01291	4.65854	Sepsis			GSM3816601	6.7998	Sepsis		GSM4683568	1.04815	Healthy Control		GSM287345	3.99503	Trauma		GSM1577300	3.77772	Trauma		GSM1691745	3.70063	disease status: Healthy control
GSM1317954	7.16987	Sepsis			GSM1373972	3.64133	Sepsis		GSM2500407	4.37683	4.64478	Sepsis			GSM3816602	6.84841	Sepsis		GSM4683569	1.15705	Healthy Control		GSM287346	3.95495	Trauma		GSM1577301	3.58918	Trauma		GSM1691746	3.60555	disease status: Healthy control
GSM1317955	7.11632	Sepsis			GSM1373973	3.64986	Sepsis		GSM2500408	4.1372	4.58532	Sepsis			GSM3816603	6.8557	Sepsis		GSM4683570	1.04872	Healthy Control		GSM287347	4.00092	Trauma		GSM1577302	3.75428	Trauma		GSM1691747	3.41567	disease status: Healthy control
GSM1317956	7.11222	Sepsis			GSM1373974	3.40627	Sepsis		GSM2500409	4.16003	4.64817	Sepsis			GSM3816604	6.83694	Sepsis		GSM4683571	1.04838	Healthy Control		GSM287348	4.22545	Trauma		GSM1577303	3.40447	Trauma		GSM1691748	3.47931	disease status: Healthy control
GSM1317957	7.11132	Sepsis			GSM1373975	3.53811	Sepsis		GSM2500410	3.9869	4.6259	Sepsis			GSM3816605	6.80914	Sepsis		GSM4683572	1.0553	Healthy Control		GSM287349	4.07169	Trauma		GSM1577304	3.8463	Trauma		GSM1691749	3.42606	disease status: Healthy control
GSM1317958	7.15055	Sepsis			GSM1373976	3.60463	Sepsis		GSM2500411	3.95616	4.64734	Sepsis			GSM3816606	6.81023	Sepsis		GSM4683573	1.05042	Healthy Control		GSM287350	4.17385	Trauma		GSM1577305	3.62193	Trauma		GSM1691750	3.5808	disease status: Sepsis
GSM1317959	7.1362	Sepsis			GSM1373977	3.47055	Sepsis		GSM2500412	4.05542	4.51034	Sepsis			GSM3816607	6.85412	Sepsis		GSM4683574	1.05093	Healthy Control		GSM287351	4.05758	Trauma		GSM1577306	3.89231	Trauma		GSM1691751	3.70061	disease status: Sepsis
GSM1317960	7.17903	Sepsis			GSM1373978	3.58026	Sepsis		GSM2500413	4.09054	4.69098	Sepsis			GSM3816608	6.78988	Sepsis		GSM4683575	1.05709	Healthy Control		GSM287352	4.01066	Trauma		GSM1577307	3.80687	Trauma		GSM1691752	3.73568	disease status: Sepsis
GSM1317961	7.2669	Sepsis			GSM1373979	3.58861	Sepsis		GSM2500414	4.05563	4.62713	Sepsis			GSM3816609	6.86356	Sepsis		GSM4683576	1.05866	Healthy Control		GSM287353	4.02804	Trauma		GSM1577308	3.49162	Trauma		GSM1691753	4.0118	disease status: Sepsis
GSM1317962	7.08342	Sepsis			GSM1373980	3.49832	Sepsis		GSM2500415	3.98224	4.95596	Sepsis			GSM3816610	6.8445	Sepsis		GSM4683577	1.05323	Healthy Control		GSM287354	3.91644	Trauma		GSM1577309	3.69145	Trauma		GSM1691754	4.58661	disease status: Sepsis
GSM1317963	7.17824	Sepsis			GSM1373981	3.93045	Sepsis		GSM2500416	3.90667	4.75389	Sepsis			GSM3816611	6.8048	Sepsis		GSM4683578	1.04877	Healthy Control		GSM287355	3.95069	Trauma		GSM1577310	3.68246	Trauma		GSM1691755	4.28728	disease status: Sepsis
GSM1317964	7.18851	Sepsis			GSM1373982	3.72889	Sepsis		GSM2500417	4.01805	4.53112	Sepsis			GSM3816612	6.81292	Sepsis		GSM4683579	1.04888	Healthy Control		GSM287356	4.03753	Trauma		GSM1577311	3.82558	Trauma		GSM1691756	4.15846	disease status: Sepsis
GSM1317965	7.24324	Sepsis			GSM1373983	3.60736	Sepsis		GSM2500418	3.86022	4.53041	Sepsis			GSM3816613	6.838	Sepsis		GSM4683580	1.06277	Sepsis		GSM287357	4.07366	Trauma		GSM1577312	3.65676	Trauma		GSM1691757	4.16677	disease status: Sepsis
GSM1317966	7.05487	Sepsis			GSM1373984	3.75116	Sepsis		GSM2500419	4.13479	4.47818	Sepsis			GSM3816614	6.86948	Sepsis		GSM4683581	1.06378	Sepsis		GSM287358	4.03551	Trauma		GSM1577313	3.92253	Trauma		GSM1691758	3.51751	disease status: Sepsis
GSM1317967	7.14062	Sepsis			GSM1373985	3.83233	Sepsis		GSM2500420	4.06715	4.60781	Sepsis			GSM3816615	6.86217	Sepsis		GSM4683582	1.04874	Sepsis		GSM287359	3.94658	Trauma		GSM1577314	3.62292	Trauma		GSM1691759	3.8926	disease status: Sepsis
GSM1317968	7.10388	Sepsis			GSM1373986	3.61531	Sepsis		GSM2500421	4.11683	4.5511	Sepsis			GSM3816616	6.8927	Sepsis		GSM4683583	1.06372	Sepsis		GSM287360	4.10103	Trauma		GSM1577315	3.47524	Trauma		GSM1691760	3.82891	disease status: Sepsis
GSM1317969	7.19778	Sepsis			GSM1373987	3.75631	Sepsis		GSM2500422	4.35959	4.27831	Sepsis			GSM3816617	6.74087	Sepsis		GSM4683584	1.23788	Sepsis		GSM287361	3.99019	Trauma		GSM1577316	3.47837	Trauma		GSM1691761	3.84818	disease status: Sepsis
GSM1317970	7.21604	Sepsis			GSM1373988	4.05845	Sepsis		GSM2500423	4.23273	4.74448	Sepsis			GSM3816618	6.8196	Sepsis		GSM4683585	1.06517	Sepsis		GSM287362	4.09856	Trauma		GSM1577317	3.82946	Trauma		GSM1691762	3.4554	disease status: Sepsis
GSM1317971	7.24611	Sepsis			GSM1373989	3.83152	Sepsis		GSM2500424	4.35377	4.70218	Sepsis			GSM3816619	6.80751	Sepsis		GSM4683586	1.07468	Sepsis		GSM287363	4.0283	Trauma		GSM1577318	3.61657	Trauma		GSM1691763	3.98666	disease status: Sepsis
GSM1317972	7.18473	Sepsis			GSM1373990	3.72108	Sepsis		GSM2500425	4.06377	4.66557	Sepsis			GSM3816620	6.86904	Sepsis		GSM4683587	1.06815	Sepsis		GSM287364	4.2539	Trauma		GSM1577319	3.54628	Trauma		GSM1691764	4.20042	disease status: Sepsis
GSM1317973	7.13101	Sepsis			GSM1373991	3.76249	Sepsis		GSM2500426	3.99071	4.83993	Sepsis			GSM3816621	6.80246	Sepsis		GSM4683588	1.06957	Sepsis		GSM287365	3.81384	Trauma		GSM1577320	3.58114	Trauma		GSM1691765	3.77802	disease status: Sepsis
GSM1317974	7.14098	Sepsis			GSM1373992	3.60749	Sepsis		GSM2500427	4.2571	4.47663	Sepsis			GSM3816622	6.83213	Sepsis		GSM4683589	1.06066	Sepsis		GSM287366	3.9383	Trauma		GSM1577321	3.85373	Trauma		GSM1691766	3.61581	disease status: Sepsis
GSM1317975	7.16192	Sepsis			GSM1373993	3.79674	Sepsis		GSM2500428	4.39041	4.61778	Sepsis			GSM3816623	6.77812	Sepsis		GSM4683590	1.06742	Sepsis		GSM287367	3.91337	Trauma		GSM1577322	3.92803	Trauma		GSM1691767	3.84984	disease status: Sepsis
GSM1317976	7.20412	Sepsis			GSM1373994	3.48217	Sepsis		GSM2500429	3.96222	4.92763	Sepsis			GSM3816624	6.81761	Sepsis		GSM4683591	1.07656	Sepsis		GSM287368	4.07935	Trauma		GSM1577323	3.96918	Trauma		GSM1691768	3.35332	disease status: Sepsis
GSM1317977	7.10623	Sepsis			GSM1373995	3.38933	Sepsis		GSM2500430	3.87225	4.67737	Sepsis			GSM3816625	6.87636	Sepsis		GSM4683592	1.07149	Sepsis		GSM287369	3.97212	Trauma		GSM1577324	3.77717	Trauma		GSM1691769	4.2948	disease status: Sepsis
GSM1317978	7.18236	Sepsis			GSM1373996	3.53889	Healthy Control		GSM2500431	3.89431	4.48587	Sepsis			GSM3816626	6.91083	Sepsis		GSM4683593	1.07295	Sepsis		GSM287370	4.07203	Trauma		GSM1577325	3.7623	Trauma		GSM1691770	3.77328	disease status: Sepsis
GSM1317979	7.23311	Sepsis			GSM1373997	3.61981	Healthy Control		GSM2500432	3.8529	4.60362	Sepsis			GSM3816627	6.80697	Sepsis		GSM4683594	1.06079	Sepsis		GSM287371	3.83959	Trauma		GSM1577326	4.03324	Trauma		GSM1691771	3.68778	disease status: Sepsis
GSM1317980	7.18291	Sepsis			GSM1373998	3.43072	Healthy Control		GSM2500433	3.92481	4.68886	Sepsis			GSM3816628	6.83946	Sepsis		GSM4683595	1.05585	Sepsis		GSM287372	4.14173	Trauma		GSM1577327	3.85339	Trauma		GSM1691772	3.54292	disease status: Sepsis
GSM1317981	7.13713	Sepsis			GSM1373999	3.27407	Healthy Control		GSM2500434	3.96229	4.81303	Sepsis			GSM3816629	6.77574	Sepsis		GSM4683596	1.05891	Sepsis		GSM287373	4.02826	Trauma		GSM1577328	3.96162	Trauma		GSM1691773	3.57003	disease status: Sepsis
GSM1317982	7.23095	Sepsis			GSM1374000	3.52512	Healthy Control		GSM2500435	3.96078	4.77121	Sepsis			GSM3816630	6.87566	Sepsis		GSM4683597	1.05664	Sepsis		GSM287374	3.97579	Trauma		GSM1577329	4.00306	Trauma		GSM1691774	3.81061	disease status: Sepsis
GSM1317983	7.08002	Sepsis			GSM1374001	3.6065	Healthy Control		GSM2500436	3.88666	4.85292	Sepsis			GSM3816631	6.82258	Sepsis		GSM4683598	1.25396	Sepsis		GSM287375	4.02731	Trauma		GSM1577330	3.79397	Trauma		GSM1691775	3.73512	disease status: Sepsis
GSM1317984	7.24388	Sepsis			GSM1374002	3.48221	Healthy Control		GSM2500437	4.03744	4.65902	Sepsis			GSM3816632	6.81555	Sepsis		GSM4683599	1.06862	Sepsis		GSM287376	4.07543	Trauma		GSM1577331	3.6061	Trauma		GSM1691776	3.77557	disease status: Sepsis
GSM1317985	7.24458	Sepsis			GSM1374003	3.70333	Healthy Control		GSM2500438	4.03143	4.7311	Sepsis			GSM3816633	6.83283	Sepsis		GSM4683600	1.49115	Sepsis		GSM287377	3.74486	Trauma		GSM1577332	3.63	Trauma		GSM1691777	3.89463	disease status: Sepsis
GSM1317986	7.15629	Sepsis			GSM1374004	3.67241	Healthy Control		GSM2500439	3.78247	4.78427	Sepsis			GSM3816634	6.85635	Sepsis		GSM4683601	1.05312	Sepsis		GSM287378	3.8275	Trauma		GSM1577333	3.83987	Trauma		GSM1691778	3.60781	disease status: Sepsis
GSM1317987	7.16825	Sepsis			GSM1374005	3.71236	Healthy Control		GSM2500440	3.80741	4.77494	Sepsis			GSM3816635	6.86293	Sepsis		GSM4683602	1.05947	Sepsis		GSM287379	3.89975	Trauma		GSM1577334	3.80217	Trauma		GSM1691779	3.71297	disease status: Sepsis
GSM1317988	7.11121	Sepsis			GSM1374006	3.68115	Healthy Control		GSM2500441	3.85893	4.79543	Sepsis			GSM3816636	6.81953	Sepsis		GSM4683603	1.04777	Sepsis		GSM287380	3.91282	Trauma		GSM1577335	3.74253	Trauma		GSM1691780	3.56488	disease status: Sepsis
GSM1317989	7.16757	Sepsis			GSM1374007	3.83719	Healthy Control		GSM2500442	3.73205	4.95481	Sepsis			GSM3816637	6.78316	Sepsis		GSM4683604	1.06107	Sepsis		GSM287381	3.92926	Trauma		GSM1577336	3.52039	Trauma		GSM1691781	3.76128	disease status: Sepsis
GSM1317990	7.11167	Sepsis			GSM1374008	3.64286	Healthy Control		GSM2500443	4.37141	4.45525	Sepsis			GSM3816638	6.78873	Sepsis		GSM4683605	1.06798	Sepsis		GSM287382	3.79729	Trauma		GSM1577337	4.04126	Trauma		GSM1691782	3.75575	disease status: Sepsis
GSM1317991	7.25862	Sepsis			GSM1374009	3.54023	Healthy Control		GSM2500444	3.91326	4.66549	Sepsis			GSM3816639	6.82241	Sepsis		GSM4683606	1.06722	Sepsis		GSM287383	3.98198	Trauma		GSM1577338	3.7893	Trauma		GSM1691783	4.21538	disease status: Sepsis
GSM1317992	7.17879	Sepsis			GSM1374010	3.40802	Healthy Control		GSM2500445	3.91544	4.87844	Sepsis			GSM3816640	6.88017	Sepsis		GSM4683607	1.24748	Sepsis		GSM287384	3.73327	Healthy Control		GSM1577339	3.87038	Trauma		GSM1691784	3.65013	disease status: Sepsis
GSM1317993	7.16689	Sepsis			GSM1374011	3.54824	Healthy Control		GSM2500446	3.83698	4.68464	Sepsis			GSM3816641	6.82885	Sepsis		GSM4683608	1.05369	Sepsis		GSM287385	3.81985	Trauma		GSM1577340	3.82006	Trauma		GSM1691785	3.5672	disease status: Sepsis
GSM1317994	7.22246	Sepsis			GSM1374012	3.4795	Healthy Control		GSM2500447	4.00986	4.99027	Sepsis			GSM3816642	6.87322	Sepsis		GSM4683609	1.05587	Sepsis		GSM287386	3.81515	Trauma		GSM1577341	3.69321	Trauma		GSM1691786	3.36521	disease status: Sepsis
GSM1317995	7.22985	Sepsis			GSM1374013	3.54351	Healthy Control		GSM2500448	4.01618	4.86867	Sepsis			GSM3816643	6.77715	Sepsis		GSM4683610	1.05291	Sepsis		GSM287387	3.84019	Trauma		GSM1577342	3.77562	Trauma		GSM1691787	3.80547	disease status: Sepsis
GSM1317996	7.00318	Sepsis			GSM1374014	3.60136	Healthy Control		GSM2500449	3.85408	4.763	Sepsis			GSM3816644	6.84318	Sepsis		GSM4683611	1.05512	Sepsis		GSM287388	3.93057	Trauma		GSM1577343	3.75602	Trauma		GSM1691788	3.61967	disease status: Sepsis
GSM1317997	7.19994	Sepsis			GSM1374015	3.68594	Healthy Control		GSM2500450	3.76123	4.43002	Sepsis			GSM3816645	6.83009	Sepsis		GSM4683612	1.05939	Sepsis		GSM287389	3.79138	Trauma		GSM1577344	3.63837	Trauma		GSM1691789	3.55328	disease status: Sepsis
GSM1317998	7.12062	Sepsis			GSM1374016	3.56974	Healthy Control		GSM2500451	4.09895	4.77164	Sepsis			GSM3816646	6.85036	Sepsis		GSM4683613	1.06684	Sepsis		GSM287390	3.85162	Trauma		GSM1577345	3.70274	Trauma		GSM1691790	3.53389	disease status: Sepsis
GSM1317999	7.1827	Sepsis			GSM1374017	3.52047	Healthy Control		GSM2500452	3.98208	4.63051	Sepsis			GSM3816647	6.88702	Sepsis		GSM4683614	1.06468	Sepsis		GSM287391	3.97616	Trauma		GSM1577346	3.95044	Trauma		GSM1691791	3.52663	disease status: Sepsis
GSM1318000	7.13635	Sepsis			GSM1374018	3.43563	Healthy Control		GSM2500453	3.92833	4.64209	Sepsis			GSM3816648	6.87086	Sepsis		GSM4683615	1.05322	Sepsis		GSM287392	3.91306	Trauma		GSM1577347	3.75991	Trauma		GSM1691792	3.82031	disease status: Sepsis
GSM1318001	7.11115	Sepsis			GSM1374019	3.58148	Healthy Control		GSM2500454	3.99131	4.2029	Sepsis			GSM3816649	6.90221	Sepsis						GSM287393	3.97422	Trauma		GSM1577348	3.93772	Trauma		GSM1691793	4.04114	disease status: Sepsis
GSM1318002	7.142	Sepsis			GSM1374020	3.57813	Healthy Control		GSM2500455	3.78839	4.61038	Sepsis			GSM3816650	6.83936	Sepsis						GSM287394	3.82276	Trauma		GSM1577349	3.93266	Trauma		GSM1691794	3.60552	disease status: Sepsis
GSM1318003	7.12665	Sepsis							GSM2500456	4.01536	4.70837	Sepsis			GSM3816651	6.86106	Sepsis						GSM287395	4.13388	Healthy Control		GSM1577350	3.97573	Trauma		GSM1691795	4.12956	disease status: Sepsis
GSM1318004	7.17299	Sepsis							GSM2500457	3.92235	4.6155	Sepsis			GSM3816652	6.85855	Sepsis						GSM287396	3.89793	Trauma		GSM1577351	3.84038	Trauma		GSM1691796	3.95519	disease status: Sepsis
GSM1318005	7.11901	Sepsis							GSM2500458	4.21638	4.82454	Sepsis			GSM3816653	6.87688	Sepsis						GSM287397	4.04637	Trauma		GSM1577352	4.00416	Trauma		GSM1691797	3.89076	disease status: Sepsis
GSM1318006	7.18184	Sepsis							GSM2500459	3.89429	4.93471	Sepsis			GSM3816654	6.84876	Sepsis						GSM287398	3.94631	Trauma		GSM1577353	3.63127	Trauma		GSM1691798	3.38725	disease status: Sepsis
GSM1318007	7.18472	Sepsis							GSM2500460	4.04557	4.56053	Sepsis			GSM3816655	6.8535	Sepsis						GSM287399	3.9802	Trauma		GSM1577354	3.29843	Trauma		GSM1691799	3.73568	disease status: Head Trauma
GSM1318008	7.13294	Sepsis							GSM2500461	4.07339	4.74234	Sepsis			GSM3816656	6.86661	Sepsis						GSM287400	3.93605	Trauma		GSM1577355	3.84554	Trauma		GSM1691800	3.58624	disease status: Head Trauma
GSM1318009	7.13685	Sepsis							GSM2500462	4.08869	4.80944	Sepsis			GSM3816657	6.85562	Sepsis						GSM287401	4.00418	Trauma		GSM1577356	3.65464	Trauma		GSM1691801	3.50678	disease status: Head Trauma
GSM1318010	7.24693	Sepsis							GSM2500463	3.98166	4.46053	Sepsis			GSM3816658	6.85029	Control Patient						GSM287402	4.19816	Trauma		GSM1577357	4.05773	Trauma		GSM1691802	3.64179	disease status: Head Trauma
GSM1318011	7.22291	Sepsis							GSM2500464	4.12637	4.65882	Sepsis			GSM3816659	6.82144	Control Patient						GSM287403	4.0704	Trauma		GSM1577358	3.79716	Trauma		GSM1691803	4.13366	disease status: Head Trauma
GSM1318012	7.11239	Sepsis							GSM2500465	4.04106	4.7964	Sepsis			GSM3816660	6.77521	Control Patient						GSM287404	4.19113	Trauma		GSM1577359	3.65645	Trauma		GSM1691804	3.77993	disease status: Head Trauma
GSM1318013	7.12627	Sepsis							GSM2500466	3.7806	4.59103	Sepsis			GSM3816661	6.81151	Control Patient						GSM287405	4.21779	Trauma		GSM1577360	3.63441	Trauma		GSM1691805	3.75003	disease status: Healthy control
GSM1318014	7.20227	Sepsis							GSM2500467	3.73416	4.76838	Sepsis			GSM3816662	6.82564	Control Patient						GSM287406	3.82832	Healthy Control		GSM1577361	3.79564	Trauma		GSM1691806	3.81902	disease status: Healthy control
GSM1318015	7.16427	Sepsis							GSM2500468	3.95494	4.62738	Sepsis			GSM3816663	6.82077	Control Patient						GSM287407	3.97114	Trauma		GSM1577362	3.96424	Trauma		GSM1691807	4.08128	disease status: Healthy control
GSM1318016	7.16068	Sepsis							GSM2500469	4.07919	4.60426	Sepsis			GSM3816664	6.79408	Control Patient						GSM287408	4.01429	Trauma		GSM1577363	3.648	Trauma		GSM1691808	3.85855	disease status: Healthy control
GSM1318017	7.18374	Sepsis							GSM2500470	3.72856	4.75008	Sepsis			GSM3816665	6.82239	Control Patient						GSM287409	4.00235	Trauma		GSM1577364	4.08876	Trauma		GSM1691809	3.58712	disease status: Healthy control
GSM1318018	7.20351	Sepsis							GSM2500471	3.94186	4.36084	Sepsis			GSM3816666	6.80887	Control Patient						GSM287410	4.04166	Trauma		GSM1577365	3.92204	Trauma		GSM1691810	3.71208	disease status: Healthy control
GSM1318019	7.08811	Sepsis							GSM2500472	4.1499	4.64172	Sepsis			GSM3816667	6.84636	Control Patient						GSM287411	3.92759	Trauma		GSM1577366	3.97136	Trauma		GSM1691811	3.47327	disease status: Healthy control
GSM1318020	7.06304	Sepsis													GSM3816668	6.8488	Control Patient						GSM287412	4.0915	Trauma		GSM1577367	3.90127	Trauma		GSM1691812	3.65912	disease status: Healthy control
GSM1318021	7.154	Sepsis													GSM3816669	6.85046	Control Patient						GSM287413	4.05256	Trauma		GSM1577368	3.84707	Trauma		GSM1691813	3.42484	disease status: Healthy control
GSM1318022	7.15992	Sepsis													GSM3816670	6.80419	Control Patient						GSM287414	4.07335	Trauma		GSM1577369	3.77873	Trauma		GSM1691814	3.5672	disease status: Healthy control
GSM1318023	7.12829	Sepsis													GSM3816671	6.8926	Control Patient						GSM287415	3.89658	Trauma		GSM1577370	3.85086	Trauma		GSM1691815	3.61703	disease status: Healthy control
GSM1318024	7.04579	Sepsis													GSM3816672	6.79957	Control Patient						GSM287416	4.17939	Trauma		GSM1577371	3.62855	Trauma		GSM1691816	3.77302	disease status: Healthy control
GSM1318025	7.21372	Sepsis																					GSM287417	4.32379	Healthy Control		GSM1577372	3.79549	Trauma		GSM1691817	3.76556	disease status: Head Trauma
GSM1318026	7.26965	Sepsis																					GSM287418	4.14579	Trauma		GSM1577373	3.6208	Trauma		GSM1691818	3.62892	disease status: Head Trauma
GSM1318027	7.12744	Sepsis																					GSM287419	4.01417	Trauma		GSM1577374	3.90969	Trauma		GSM1691819	3.78166	disease status: Head Trauma
GSM1318028	7.1509	Sepsis																					GSM287420	4.04082	Trauma		GSM1577375	3.85404	Trauma		GSM1691820	3.74852	disease status: Head Trauma
GSM1318029	7.02311	Sepsis																					GSM287421	4.27802	Trauma		GSM1577376	3.9111	Trauma		GSM1691821	3.57687	disease status: Head Trauma
GSM1318030	7.11753	Sepsis																					GSM287422	4.17618	Trauma		GSM1577377	3.69396	Trauma		GSM1691822	3.64973	disease status: Head Trauma
GSM1318031	7.19468	Sepsis																					GSM287423	4.12376	Trauma		GSM1577378	3.69467	Trauma		GSM1691823	3.90053	disease status: Head Trauma
GSM1318032	7.21287	Sepsis																					GSM287424	4.16066	Trauma		GSM1577379	3.53099	Trauma		GSM1691824	3.42693	disease status: Head Trauma
GSM1318033	7.07837	Sepsis																					GSM287425	3.95635	Trauma		GSM1577380	3.82223	Trauma		GSM1691825	3.54692	disease status: Head Trauma
GSM1318034	7.11852	Sepsis																					GSM287426	4.11651	Trauma		GSM1577381	3.88477	Trauma		GSM1691826	3.89278	disease status: Head Trauma
GSM1318035	7.06304	Sepsis																					GSM287427	4.01451	Trauma		GSM1577382	3.6776	Trauma		GSM1691827	4.07987	disease status: Head Trauma
GSM1318036	7.07114	Sepsis																					GSM287428	4.12962	Healthy Control		GSM1577383	3.70271	Trauma		GSM1691828	3.62755	disease status: Head Trauma
GSM1318037	7.12718	Sepsis																					GSM287429	3.79248	Trauma		GSM1577384	3.93528	Trauma		GSM1691829	3.72307	disease status: Head Trauma
GSM1318038	7.08848	Sepsis																					GSM287430	4.09989	Trauma		GSM1577385	3.78147	Trauma		GSM1691830	3.79773	disease status: Head Trauma
GSM1318039	7.12349	Sepsis																					GSM287431	3.86802	Trauma		GSM1577386	3.73988	Trauma		GSM1691831	3.88342	disease status: Head Trauma
GSM1318040	7.15158	Sepsis																					GSM287432	4.08111	Trauma		GSM1577387	3.93288	Trauma		GSM1691832	4.15346	disease status: Head Trauma
GSM1318041	7.09731	Healthy Control																					GSM287433	4.05746	Trauma		GSM1577388	4.02143	Trauma		GSM1691833	3.66854	disease status: Head Trauma
GSM1318042	7.14088	Healthy Control																					GSM287434	3.90759	Trauma		GSM1577389	3.91969	Trauma		GSM1691834	4.29888	disease status: Head Trauma
GSM1318043	7.14524	Healthy Control																					GSM287435	4.02346	Trauma		GSM1577390	3.92689	Trauma		GSM1691835	3.74619	disease status: Head Trauma
GSM1318044	7.09843	Healthy Control																					GSM287436	4.07047	Trauma		GSM1577391	4.04214	Trauma		GSM1691836	3.85874	disease status: Head Trauma
GSM1318045	7.12727	Healthy Control																					GSM287437	4.01299	Trauma		GSM1577392	3.93961	Trauma		GSM1691837	3.9993	disease status: Head Trauma
GSM1318046	7.14783	Healthy Control																					GSM287438	4.07914	Trauma		GSM1577393	3.90671	Trauma		GSM1691838	3.80587	disease status: Head Trauma
GSM1318047	7.20041	Healthy Control																					GSM287439	3.9524	Healthy Control		GSM1577394	3.82293	Trauma		GSM1691839	4.20886	disease status: Head Trauma
GSM1318048	7.20061	Healthy Control																					GSM287440	3.8103	Trauma		GSM1577395	3.68059	Trauma		GSM1691840	3.62155	disease status: Head Trauma
GSM1318049	7.20372	Healthy Control																					GSM287441	4.04479	Trauma		GSM1577396	3.90999	Trauma
GSM1318050	7.14029	Healthy Control																					GSM287442	3.92155	Trauma		GSM1577397	3.8444	Trauma
GSM1318051	7.12235	Healthy Control																					GSM287443	4.07832	Trauma		GSM1577398	3.7735	Trauma
GSM1318052	7.08656	Healthy Control																					GSM287444	4.06497	Trauma		GSM1577399	3.87493	Trauma
GSM1318053	7.13964	Healthy Control																					GSM287445	4.01132	Trauma		GSM1577400	3.96568	Trauma
GSM1318054	7.13959	Healthy Control																					GSM287446	3.9847	Trauma		GSM1577401	3.7262	Trauma
GSM1318055	7.17668	Healthy Control																					GSM287447	4.04919	Trauma		GSM1577402	3.8757	Trauma
GSM1318056	7.11986	Healthy Control																					GSM287448	3.9959	Trauma		GSM1577403	4.08708	Trauma
GSM1318057	7.19487	Healthy Control																					GSM287449	3.99903	Trauma		GSM1577404	3.77349	Trauma
GSM1318058	7.17011	Healthy Control																					GSM287450	3.92014	Healthy Control		GSM1577405	4.02329	Trauma
																							GSM287451	4.31266	Trauma		GSM1577406	3.9034	Trauma
																							GSM287452	4.00797	Trauma		GSM1577407	3.85278	Trauma
																							GSM287453	4.12414	Trauma		GSM1577408	3.84815	Trauma
																							GSM287454	3.94435	Trauma		GSM1577409	3.87359	Trauma
																							GSM287455	4.06371	Trauma		GSM1577410	3.65104	Trauma
																							GSM287456	4.16451	Trauma		GSM1577411	3.71693	Trauma
																							GSM287457	3.91521	Trauma		GSM1577412	3.54936	Trauma
																							GSM287458	3.97179	Trauma		GSM1577413	3.75069	Trauma
																							GSM287459	4.02444	Trauma		GSM1577414	3.61309	Trauma
																							GSM287460	4.12436	Trauma		GSM1577415	3.61247	Trauma
																							GSM287461	3.97831	Healthy Control		GSM1577416	3.57836	Trauma
																							GSM287462	3.88339	Healthy Control		GSM1577417	3.68456	Trauma
																							GSM287463	3.87547	Healthy Control		GSM1577418	3.89414	Trauma
																							GSM287464	4.02944	Healthy Control		GSM1577419	3.75525	Trauma
																							GSM287465	3.95952	Healthy Control		GSM1577420	3.72361	Trauma
																							GSM287466	3.90232	Healthy Control		GSM1577421	3.73752	Trauma
																							GSM287467	3.99592	Healthy Control		GSM1577422	3.80446	Trauma
																							GSM287468	4.09381	Healthy Control		GSM1577423	3.76424	Trauma
																							GSM287469	4.09922	Healthy Control		GSM1577424	3.84532	Trauma
																							GSM287470	4.16857	Healthy Control		GSM1577425	4.01234	Trauma
																							GSM287471	4.06762	Healthy Control		GSM1577426	3.75707	Trauma
																											GSM1577427	3.87955	Trauma
																											GSM1577428	3.73027	Trauma
																											GSM1577429	3.63779	Trauma
																											GSM1577430	4.10946	Trauma
																											GSM1577431	3.95384	Trauma
																											GSM1577432	3.97692	Trauma
																											GSM1577433	4.12509	Trauma
																											GSM1577434	3.72661	Trauma
																											GSM1577435	3.64506	Trauma
																											GSM1577436	3.60099	Trauma
																											GSM1577437	3.69539	Trauma
																											GSM1577438	3.7383	Trauma
																											GSM1577439	3.76809	Trauma
																											GSM1577440	3.88712	Trauma
																											GSM1577441	3.88088	Trauma
																											GSM1577442	3.91525	Trauma
																											GSM1577443	3.9765	Trauma
																											GSM1577444	3.47093	Trauma
																											GSM1577445	3.67346	Trauma
																											GSM1577446	3.74866	Trauma
																											GSM1577447	3.96221	Trauma
																											GSM1577448	3.98355	Trauma
																											GSM1577449	3.98527	Trauma
																											GSM1577450	3.62565	Trauma
																											GSM1577451	3.91792	Trauma
																											GSM1577452	3.95453	Trauma
																											GSM1577453	3.71124	Trauma
																											GSM1577454	3.89029	Trauma
																											GSM1577455	4.01128	Trauma
																											GSM1577456	3.87508	Trauma
																											GSM1577457	3.92737	Trauma
																											GSM1577458	3.66387	Trauma
																											GSM1577459	3.71665	Trauma
																											GSM1577460	3.85902	Trauma
																											GSM1577461	3.75287	Trauma
																											GSM1577462	3.65883	Trauma
																											GSM1577463	3.86632	Trauma
																											GSM1577464	3.65425	Trauma
																											GSM1577465	3.7298	Trauma
																											GSM1577466	3.74339	Trauma
																											GSM1577467	3.94638	Trauma
																											GSM1577468	3.94116	Trauma
																											GSM1577469	3.66724	Trauma
																											GSM1577470	3.72265	Trauma
																											GSM1577471	3.46927	Trauma
																											GSM1577472	3.84456	Trauma
																											GSM1577473	3.6682	Trauma
																											GSM1577474	3.93151	Trauma
																											GSM1577475	3.908	Trauma
																											GSM1577476	3.74117	Trauma
																											GSM1577477	3.8691	Trauma
																											GSM1577478	3.8179	Trauma
																											GSM1577479	4.07003	Trauma
																											GSM1577480	4.05849	Trauma
																											GSM1577481	3.82725	Trauma
																											GSM1577482	3.874	Trauma
																											GSM1577483	4.2988	Trauma
																											GSM1577484	4.49394	Trauma
																											GSM1577485	3.86968	Trauma
																											GSM1577486	3.70948	Trauma
																											GSM1577487	3.9517	Trauma
																											GSM1577488	4.01027	Trauma
																											GSM1577489	3.96418	Trauma
																											GSM1577490	4.12821	Trauma
																											GSM1577491	3.89327	Trauma
																											GSM1577492	3.72355	Trauma
																											GSM1577493	3.93234	Trauma
																											GSM1577494	3.90895	Trauma
																											GSM1577495	3.93324	Trauma
																											GSM1577496	3.75918	Trauma
																											GSM1577497	3.7899	Trauma
																											GSM1577498	3.91823	Trauma
																											GSM1577499	3.65997	Trauma
																											GSM1577500	3.82133	Trauma
																											GSM1577501	3.89686	Trauma
																											GSM1577502	3.94904	Trauma
																											GSM1577503	3.86913	Trauma
																											GSM1577504	4.24084	Trauma
																											GSM1577505	4.07162	Trauma
																											GSM1577506	3.79275	Trauma
																											GSM1577507	3.78426	Trauma
																											GSM1577508	3.92667	Trauma
																											GSM1577509	3.99928	Trauma
																											GSM1577510	3.82159	Trauma
																											GSM1577511	4.02727	Trauma
																											GSM1577512	3.90622	Trauma
																											GSM1577513	3.86678	Trauma
																											GSM1577514	3.81707	Trauma
																											GSM1577515	3.89862	Trauma
																											GSM1577516	3.91098	Trauma
																											GSM1577517	3.91829	Trauma
																											GSM1577518	3.72431	Trauma
																											GSM1577519	3.89481	Trauma
																											GSM1577520	3.84758	Trauma
																											GSM1577521	4.08693	Trauma
																											GSM1577522	4.22402	Trauma
																											GSM1577523	4.29382	Trauma
																											GSM1577524	3.91108	Trauma
																											GSM1577525	3.97447	Trauma
																											GSM1577526	4.12726	Trauma
																											GSM1577527	3.90664	Trauma
																											GSM1577528	4.00443	Trauma
																											GSM1577529	3.74676	Trauma
																											GSM1577530	3.88382	Trauma
																											GSM1577531	3.92217	Trauma
																											GSM1577532	4.10832	Trauma
																											GSM1577533	3.71028	Trauma
																											GSM1577534	3.81817	Trauma
																											GSM1577535	3.77346	Trauma
																											GSM1577536	3.72051	Trauma
																											GSM1577537	3.94163	Trauma
																											GSM1577538	4.06506	Trauma
																											GSM1577539	4.01891	Trauma
																											GSM1577540	4.0536	Trauma
																											GSM1577541	3.82852	Trauma
																											GSM1577542	3.78921	Trauma
																											GSM1577543	4.15077	Trauma
																											GSM1577544	4.071	Trauma
																											GSM1577545	3.90599	Trauma
																											GSM1577546	4.1359	Trauma
																											GSM1577547	4.13726	Trauma
																											GSM1577548	3.97279	Trauma
																											GSM1577549	3.89152	Control
																											GSM1577550	3.82026	Control
																											GSM1577551	3.86471	Control
																											GSM1577552	3.8919	Control
																											GSM1577553	3.60628	Control
																											GSM1577554	3.55534	Control
																											GSM1577555	3.56237	Control
																											GSM1577556	3.8171	Control
																											GSM1577557	3.83091	Control
																											GSM1577558	3.66746	Control
																											GSM1577559	3.73963	Control
																											GSM1577560	3.58929	Control
																											GSM1577561	3.88212	Control
																											GSM1577562	3.58835	Control
																											GSM1577563	3.78674	Control
																											GSM1577564	3.79651	Control
																											GSM1577565	3.90553	Control
																											GSM1577566	3.73143	Trauma
																											GSM1577567	3.71024	Trauma
																											GSM1577568	4.08178	Trauma
																											GSM1577569	3.98413	Trauma
																											GSM1577570	3.76595	Trauma
																											GSM1577571	3.87726	Trauma
																											GSM1577572	3.96242	Trauma
																											GSM1577573	3.96002	Trauma
																											GSM1577574	3.98842	Trauma
																											GSM1577575	3.98612	Trauma
																											GSM1577576	3.71197	Trauma
																											GSM1577577	3.72857	Trauma
																											GSM1577578	3.95636	Trauma
																											GSM1577579	3.95208	Trauma
																											GSM1577580	4.26073	Trauma
																											GSM1577581	4.05068	Trauma
																											GSM1577582	3.94272	Trauma
																											GSM1577583	3.84262	Trauma
																											GSM1577584	4.01464	Trauma
																											GSM1577585	3.48255	Trauma
																											GSM1577586	3.6672	Trauma
																											GSM1577587	3.71164	Trauma
																											GSM1577588	4.0281	Trauma
																											GSM1577589	3.71952	Trauma
																											GSM1577590	4.22812	Trauma
																											GSM1577591	4.10803	Trauma
																											GSM1577592	3.74171	Trauma
																											GSM1577593	3.85706	Trauma
																											GSM1577594	3.86956	Trauma
																											GSM1577595	3.85664	Trauma
																											GSM1577596	3.66337	Trauma
																											GSM1577597	3.84622	Trauma
																											GSM1577598	3.97187	Trauma
																											GSM1577599	3.6484	Trauma
																											GSM1577600	3.96422	Trauma
																											GSM1577601	4.12317	Trauma
																											GSM1577602	3.87827	Trauma
																											GSM1577603	4.15263	Trauma
																											GSM1577604	3.88452	Trauma
																											GSM1577605	3.69949	Trauma
																											GSM1577606	3.84273	Trauma
																											GSM1577607	3.90981	Trauma
																											GSM1577608	4.16316	Trauma
																											GSM1577609	3.94719	Trauma
																											GSM1577610	4.00523	Trauma
																											GSM1577611	3.89204	Trauma
																											GSM1577612	3.85236	Trauma
																											GSM1577613	3.91465	Trauma
																											GSM1577614	4.28082	Trauma
																											GSM1577615	3.69199	Trauma
																											GSM1577616	3.70602	Trauma
																											GSM1577617	3.87083	Trauma
																											GSM1577618	3.82739	Trauma
																											GSM1577619	3.68681	Trauma
																											GSM1577620	3.87995	Trauma
																											GSM1577621	4.10902	Trauma
																											GSM1577622	3.90136	Trauma
																											GSM1577623	3.83673	Trauma
																											GSM1577624	3.74329	Trauma
																											GSM1577625	3.8114	Trauma
																											GSM1577626	4.24311	Trauma
																											GSM1577627	3.92088	Trauma
																											GSM1577628	4.0653	Trauma
																											GSM1577629	3.92581	Trauma
																											GSM1577630	3.86323	Trauma
																											GSM1577631	3.9909	Trauma
																											GSM1577632	4.05987	Trauma
																											GSM1577633	3.85272	Trauma
																											GSM1577634	3.64145	Trauma
																											GSM1577635	4.01715	Trauma
																											GSM1577636	4.00187	Trauma
																											GSM1577637	3.8806	Trauma
																											GSM1577638	3.86418	Trauma
																											GSM1577639	3.91391	Trauma
																											GSM1577640	3.54456	Trauma
																											GSM1577641	3.7237	Trauma
																											GSM1577642	3.90851	Trauma
																											GSM1577643	3.85626	Trauma
																											GSM1577644	3.98401	Trauma
																											GSM1577645	3.89041	Trauma
																											GSM1577646	4.07971	Trauma
																											GSM1577647	3.85435	Trauma
																											GSM1577648	3.87353	Trauma
																											GSM1577649	3.96676	Trauma
																											GSM1577650	3.88507	Trauma
																											GSM1577651	4.05168	Trauma
																											GSM1577652	4.03195	Trauma
																											GSM1577653	3.85727	Trauma
																											GSM1577654	4.13356	Trauma
																											GSM1577655	3.70044	Trauma
																											GSM1577656	3.98362	Trauma
																											GSM1577657	4.01046	Trauma
																											GSM1577658	3.738	Trauma
																											GSM1577659	3.79138	Trauma
																											GSM1577660	3.94125	Trauma
																											GSM1577661	4.09833	Trauma
																											GSM1577662	3.87811	Trauma
																											GSM1577663	3.925	Trauma
																											GSM1577664	3.8343	Trauma
																											GSM1577665	3.99078	Trauma
																											GSM1577666	3.93231	Trauma
																											GSM1577667	4.04696	Trauma
																											GSM1577668	3.87241	Trauma
																											GSM1577669	3.90489	Trauma
																											GSM1577670	3.7666	Trauma
																											GSM1577671	3.86934	Trauma
																											GSM1577672	3.7012	Trauma
																											GSM1577673	3.78313	Trauma
																											GSM1577674	4.12342	Trauma
																											GSM1577675	3.9524	Trauma
																											GSM1577676	3.82054	Trauma
																											GSM1577677	4.05632	Trauma
																											GSM1577678	3.84403	Trauma
																											GSM1577679	3.99795	Trauma
																											GSM1577680	3.79591	Trauma
																											GSM1577681	3.87294	Trauma
																											GSM1577682	3.87732	Trauma
																											GSM1577683	3.61905	Trauma
																											GSM1577684	4.06875	Trauma
																											GSM1577685	3.94585	Trauma
																											GSM1577686	4.20627	Trauma
																											GSM1577687	3.86146	Trauma
																											GSM1577688	3.90462	Trauma
																											GSM1577689	4.02612	Trauma
																											GSM1577690	3.83872	Trauma
																											GSM1577691	3.94967	Trauma
																											GSM1577692	3.81023	Trauma
																											GSM1577693	4.03295	Trauma
																											GSM1577694	3.7785	Trauma
																											GSM1577695	3.8836	Trauma
																											GSM1577696	3.82672	Trauma
																											GSM1577697	3.93733	Trauma
																											GSM1577698	3.94026	Trauma
																											GSM1577699	4.05543	Trauma
																											GSM1577700	3.93079	Trauma
																											GSM1577701	3.83277	Trauma
																											GSM1577702	4.08074	Trauma
																											GSM1577703	3.59899	Trauma
																											GSM1577704	3.92105	Trauma
																											GSM1577705	3.81483	Trauma
																											GSM1577706	3.84975	Trauma
																											GSM1577707	3.85165	Trauma
																											GSM1577708	4.03824	Trauma
																											GSM1577709	3.80089	Trauma
																											GSM1577710	3.73301	Trauma
																											GSM1577711	3.75603	Trauma
																											GSM1577712	3.8156	Trauma
																											GSM1577713	3.83423	Trauma
																											GSM1577714	3.99831	Trauma
																											GSM1577715	3.85495	Trauma
																											GSM1577716	4.12557	Trauma
																											GSM1577717	3.93743	Trauma
																											GSM1577718	3.79915	Trauma
																											GSM1577719	3.84374	Trauma
																											GSM1577720	3.92218	Trauma
																											GSM1577721	3.82197	Trauma
																											GSM1577722	3.83395	Trauma
																											GSM1577723	3.85217	Trauma
																											GSM1577724	3.86511	Trauma
																											GSM1577725	3.90984	Trauma
																											GSM1577726	4.16046	Trauma
																											GSM1577727	3.89114	Trauma
																											GSM1577728	3.88507	Trauma
																											GSM1577729	4.00319	Trauma
																											GSM1577730	3.81744	Trauma
																											GSM1577731	3.63222	Trauma
																											GSM1577732	3.92096	Trauma
																											GSM1577733	3.76889	Trauma
																											GSM1577734	3.78855	Trauma
																											GSM1577735	3.70491	Trauma
																											GSM1577736	3.87284	Trauma
																											GSM1577737	3.91935	Trauma

## Sheet: Diagnostic value, risk stratifi
GSE54514					GSE57065					GSE95233					GSE131761					GSE154918					GSE11375					GSE64711					GSE69063
id	Status	MASP1	Score		id	Status	MASP1	Score		id	Status	MASP1	Score		id	Status	MASP1	Score		id	Status	MASP1	Score		id	Status	MASP1	Score		id	Status	MASP1	Score		id	Status	MASP1	Score
GSM287288	0	3.7388	0.546292		GSM1373914	1	3.77502	0.800853		GSM2500349	0	4.01091	0.915498		GSM3816544	1	6.79512	0.715252		GSM4683511	0	1.04869	0.291939		GSM287288	0	3.7388	0.546292		GSM1577549	0	3.79152	0.971505		GSM1691721	0	3.4126	0.394198
GSM287289	0	3.824	0.706305		GSM1373915	1	3.72486	0.919972		GSM2500350	0	3.75775	0.772336		GSM3816545	1	6.81959	0.914456		GSM4683512	0	1.04863	0.0472607		GSM287289	0	3.824	0.706305		GSM1577550	0	3.72026	0.951696		GSM1691722	0	3.34503	0.30175
GSM287290	0	3.7254	0.519372		GSM1373916	1	3.99039	0.925241		GSM2500351	0	4.00543	0.743343		GSM3816546	1	6.83055	0.935666		GSM4683513	0	1.16249	0.307187		GSM287290	0	3.7254	0.519372		GSM1577551	0	3.76471	0.977899		GSM1691723	0	3.66233	0.747038
GSM287291	0	3.74887	0.569819		GSM1373917	1	3.68376	0.826472		GSM2500352	0	3.61754	0.367242		GSM3816547	1	6.80647	0.853731		GSM4683514	0	1.0497	0.0522969		GSM287291	0	3.74887	0.569819		GSM1577552	0	3.7919	0.977962		GSM1691724	0	3.47562	0.488004
GSM287292	0	3.72239	0.514997		GSM1373918	1	3.56413	0.777792		GSM2500353	0	4.14578	0.960809		GSM3816548	1	6.82446	0.926215		GSM4683515	0	1.05477	0.149107		GSM287292	0	3.72239	0.514997		GSM1577553	0	3.50628	0.762275		GSM1691725	0	3.74862	0.832795
GSM287293	0	3.06072	0.00549013		GSM1373919	1	3.57056	0.681586		GSM2500354	0	3.89922	0.713955		GSM3816549	1	6.85737	0.921384		GSM4683516	0	1.05057	0.0828541		GSM287293	0	3.06072	0.00549013		GSM1577554	0	3.45534	0.747749		GSM1691726	0	3.62932	0.707436
GSM287294	0	3.87273	0.774578		GSM1373920	1	3.6821	0.710802		GSM2500355	0	3.98781	0.782893		GSM3816550	1	6.90061	0.970747		GSM4683517	0	1.04893	0.0663689		GSM287294	0	3.87273	0.774578		GSM1577555	0	3.46237	0.69108		GSM1691727	0	3.8455	0.899561
GSM287295	0	3.90737	0.821006		GSM1373921	1	3.46388	0.71587		GSM2500356	0	3.7571	0.36435		GSM3816551	1	6.85264	0.949051		GSM4683518	0	1.04891	0.398632		GSM287295	0	3.90737	0.821006		GSM1577556	0	3.7171	0.9619		GSM1691728	0	3.39213	0.365001
GSM287384	0	3.73327	0.533763		GSM1373922	1	3.5836	0.743899		GSM2500357	0	3.79244	0.559882		GSM3816552	1	6.85706	0.942588		GSM4683519	0	1.05074	0.18638		GSM287384	0	3.73327	0.533763		GSM1577557	0	3.73091	0.950653		GSM1691729	0	3.8917	0.92217
GSM287395	0	3.13388	0.00987109		GSM1373923	1	3.72668	0.853662		GSM2500358	0	3.80946	0.708941		GSM3816553	1	6.81524	0.849904		GSM4683520	0	1.04861	0.194273		GSM287395	0	3.13388	0.00987109		GSM1577558	0	3.56746	0.910842		GSM1691730	0	3.76124	0.843165
GSM287406	0	3.82832	0.707703		GSM1373924	1	3.48949	0.751331		GSM2500359	0	3.77986	0.350272		GSM3816554	1	6.88461	0.955489		GSM4683521	0	1.04872	0.173319		GSM287406	0	3.82832	0.707703		GSM1577559	0	3.63963	0.933369		GSM1691739	0	3.51801	0.552002
GSM287417	0	3.32379	0.0429827		GSM1373925	1	3.57216	0.785012		GSM2500360	0	3.84624	0.672042		GSM3816555	1	6.85846	0.94638		GSM4683522	0	1.16483	0.206889		GSM287417	0	3.32379	0.0429827		GSM1577560	0	3.48929	0.789721		GSM1691740	0	3.64899	0.731468
GSM287428	0	3.12962	0.00934715		GSM1373926	1	3.66177	0.810269		GSM2500361	0	3.6991	0.322524		GSM3816556	1	6.85564	0.879596		GSM4683523	0	1.05134	0.310078		GSM287428	0	3.12962	0.00934715		GSM1577561	0	3.78212	0.973211		GSM1691741	0	3.54387	0.59035
GSM287439	0	3.9524	0.870367		GSM1373927	1	3.66315	0.87711		GSM2500362	0	3.99309	0.891646		GSM3816557	1	6.88594	0.95216		GSM4683524	0	1.10796	0.13055		GSM287439	0	3.9524	0.870367		GSM1577562	0	3.48835	0.779433		GSM1691742	0	3.31315	0.26268
GSM287450	0	3.92014	0.836471		GSM1373928	1	3.76783	0.898874		GSM2500363	0	3.77369	0.414224		GSM3816558	1	6.88902	0.969189		GSM4683525	0	1.0535	0.351722		GSM287450	0	3.92014	0.836471		GSM1577563	0	3.68674	0.948254		GSM1691743	0	3.33395	0.287797
GSM287461	0	3.97831	0.891128		GSM1373929	1	3.793	0.826806		GSM2500364	0	3.98658	0.912355		GSM3816559	1	6.85068	0.92575		GSM4683526	0	1.05066	0.237228		GSM287461	0	3.97831	0.891128		GSM1577564	0	3.69651	0.953723		GSM1691744	0	3.25244	0.197844
GSM287462	0	3.88339	0.795996		GSM1373930	1	3.79169	0.793525		GSM2500365	0	3.89316	0.808666		GSM3816560	1	6.87726	0.954785		GSM4683527	0	1.05205	0.37162		GSM287462	0	3.88339	0.795996		GSM1577565	0	3.80553	0.980873		GSM1691745	0	3.56063	0.614645
GSM287463	0	3.87547	0.783882		GSM1373931	1	3.5961	0.687236		GSM2500366	0	3.97351	0.896285		GSM3816561	1	6.91964	0.948304		GSM4683528	0	1.05496	0.403074		GSM287463	0	3.87547	0.783882		GSM1577243	1	3.76733	0.982804		GSM1691746	0	3.46555	0.472786
GSM287464	0	4.02944	0.922946		GSM1373932	1	3.76764	0.935128		GSM2500367	0	3.91761	0.780414		GSM3816562	1	6.8375	0.891219		GSM4683529	0	1.0505	0.256783		GSM287464	0	4.02944	0.922946		GSM1577244	1	3.92158	0.993216		GSM1691747	0	3.27567	0.221131
GSM287465	0	3.95952	0.875339		GSM1373933	1	3.9336	0.978308		GSM2500368	0	3.7941	0.520897		GSM3816563	1	6.90171	0.957009		GSM4683530	0	1.05114	0.0617904		GSM287465	0	3.95952	0.875339		GSM1577245	1	3.78671	0.977111		GSM1691748	0	3.33931	0.2945
GSM287466	0	3.90232	0.813194		GSM1373934	1	3.6819	0.734279		GSM2500369	0	3.7834	0.279561		GSM3816564	1	6.85372	0.901242		GSM4683531	0	1.16986	0.434304		GSM287466	0	3.90232	0.813194		GSM1577246	1	3.72303	0.952102		GSM1691749	0	3.28606	0.232159
GSM287467	0	3.99592	0.902756		GSM1373935	1	3.65691	0.757955		GSM2500370	0	3.82459	0.477937		GSM3816565	1	6.83889	0.91667		GSM4683532	0	1.16458	0.573359		GSM287467	0	3.99592	0.902756		GSM1577247	1	3.71664	0.96587		GSM1691805	0	3.61003	0.682676
GSM287468	0	4.09381	0.953362		GSM1373936	1	3.43539	0.603849		GSM2500371	1	3.79359	0.538855		GSM3816566	1	6.87443	0.952667		GSM4683533	0	1.11379	0.133572		GSM287468	0	4.09381	0.953362		GSM1577248	1	3.93401	0.989171		GSM1691806	0	3.67902	0.765665
GSM287469	0	4.09922	0.956371		GSM1373937	1	3.75222	0.819598		GSM2500372	1	3.93968	0.778212		GSM3816567	1	6.81224	0.914148		GSM4683534	0	1.05052	0.169092		GSM287469	0	4.09922	0.956371		GSM1577249	1	3.49788	0.874221		GSM1691807	0	3.94128	0.94117
GSM287470	0	4.16857	0.973895		GSM1373938	1	3.41682	0.775422		GSM2500373	1	4.26466	0.987988		GSM3816568	1	6.81979	0.702783		GSM4683535	0	1.04931	0.0715998		GSM287470	0	4.16857	0.973895		GSM1577250	1	3.63492	0.956145		GSM1691808	0	3.71855	0.805878
GSM287471	0	4.06762	0.943664		GSM1373939	1	3.79494	0.851738		GSM2500374	1	4.17465	0.974238		GSM3816569	1	6.83747	0.899498		GSM4683536	0	1.05622	0.187195		GSM287471	0	4.06762	0.943664		GSM1577251	1	3.62737	0.933814		GSM1691809	0	3.44712	0.445073
GSM287296	1	3.66204	0.39505		GSM1373940	1	3.74175	0.780189		GSM2500375	1	3.98405	0.886548		GSM3816570	1	6.84686	0.904149		GSM4683537	1	1.07228	0.997813		GSM287296	1	3.66204	0.39505		GSM1577252	1	3.70377	0.95002		GSM1691810	0	3.57208	0.630937
GSM287297	1	3.84815	0.747359		GSM1373941	1	3.71271	0.785134		GSM2500376	1	4.00437	0.892142		GSM3816571	1	6.82813	0.870834		GSM4683538	1	1.06721	0.23717		GSM287297	1	3.84815	0.747359		GSM1577253	1	3.48071	0.850087		GSM1691811	0	3.33327	0.286961
GSM287298	1	4.02528	0.921967		GSM1373942	1	3.56814	0.877029		GSM2500377	1	4.21621	0.983495		GSM3816572	1	6.86832	0.956389		GSM4683539	1	1.06151	0.957746		GSM287298	1	4.02528	0.921967		GSM1577254	1	3.56745	0.87194		GSM1691812	0	3.51912	0.553655
GSM287299	1	4.10765	0.957989		GSM1373943	1	3.49603	0.758668		GSM2500378	1	4.14976	0.970564		GSM3816573	1	6.87073	0.940509		GSM4683540	1	1.0593	0.848036		GSM287299	1	4.10765	0.957989		GSM1577255	1	3.65986	0.904395		GSM1691813	0	3.28484	0.230844
GSM287300	1	4.22015	0.982116		GSM1373944	1	3.7657	0.843445		GSM2500379	1	4.47426	0.999597		GSM3816574	1	6.80737	0.765402		GSM4683541	1	1.06715	0.999349		GSM287300	1	4.22015	0.982116		GSM1577256	1	3.82409	0.984031		GSM1691814	0	3.4272	0.415498
GSM287301	1	4.016	0.918196		GSM1373945	1	3.59312	0.672888		GSM2500380	1	3.93138	0.870768		GSM3816575	1	6.83264	0.880618		GSM4683542	1	1.06707	0.969018		GSM287301	1	4.016	0.918196		GSM1577257	1	3.51739	0.830555		GSM1691815	0	3.47703	0.490139
GSM287302	1	4.13942	0.967654		GSM1373946	1	3.87214	0.907399		GSM2500381	1	3.99094	0.891395		GSM3816576	1	6.81704	0.697206		GSM4683543	1	1.04937	0.901496		GSM287302	1	4.13942	0.967654		GSM1577258	1	3.53074	0.843909		GSM1691816	0	3.63302	0.712047
GSM287303	1	4.0294	0.923018		GSM1373947	1	3.28621	0.365357		GSM2500382	1	4.06649	0.914162		GSM3816577	1	6.83824	0.942559		GSM4683544	1	1.06833	0.998954		GSM287303	1	4.0294	0.923018		GSM1577259	1	3.54023	0.850944		GSM1691799	1	3.73568	0.821596
GSM287304	1	3.97402	0.888031		GSM1373948	1	3.61569	0.695663		GSM2500383	1	4.10414	0.941512		GSM3816578	1	6.82365	0.706138		GSM4683545	1	1.06079	0.709255		GSM287304	1	3.97402	0.888031		GSM1577260	1	3.83236	0.984945		GSM1691800	1	3.58624	0.65068
GSM287305	1	4.0096	0.913488		GSM1373949	1	3.36604	0.355796		GSM2500384	1	4.14198	0.988276		GSM3816579	1	6.85981	0.936251		GSM4683546	1	1.05668	0.574814		GSM287305	1	4.0096	0.913488		GSM1577261	1	3.63832	0.946529		GSM1691801	1	3.50678	0.53513
GSM287306	1	4.08494	0.951255		GSM1373950	1	3.55001	0.75392		GSM2500385	1	4.13387	0.933928		GSM3816580	1	6.87806	0.964299		GSM4683547	1	1.06066	0.727134		GSM287306	1	4.08494	0.951255		GSM1577262	1	3.82196	0.973881		GSM1691802	1	3.64179	0.722818
GSM287307	1	4.09119	0.951522		GSM1373951	1	3.83246	0.862433		GSM2500386	1	3.95276	0.818985		GSM3816581	1	6.85925	0.925574		GSM4683548	1	1.11895	0.283396		GSM287307	1	4.09119	0.951522		GSM1577263	1	3.86378	0.985306		GSM1691803	1	4.13366	0.98088
GSM287308	1	3.90274	0.819559		GSM1373952	1	3.83101	0.882717		GSM2500387	1	3.96888	0.909028		GSM3816582	1	6.90005	0.972592		GSM4683549	1	1.07517	0.995501		GSM287308	1	3.90274	0.819559		GSM1577264	1	3.70805	0.960744		GSM1691804	1	3.77993	0.857565
GSM287309	1	4.0244	0.919944		GSM1373953	1	3.61318	0.789232		GSM2500388	1	4.19375	0.912852		GSM3816583	1	6.86817	0.888416		GSM4683550	1	1.05514	0.531497		GSM287309	1	4.0244	0.919944		GSM1577265	1	3.86733	0.98209		GSM1691817	1	3.76556	0.846599
GSM287310	1	4.15249	0.970982		GSM1373954	1	3.78448	0.915386		GSM2500389	1	4.04928	0.929053		GSM3816584	1	6.88454	0.941774		GSM4683551	1	1.11434	0.577926		GSM287310	1	4.15249	0.970982		GSM1577266	1	3.67593	0.933392		GSM1691818	1	3.62892	0.706936
GSM287311	1	4.24107	0.98533		GSM1373955	1	3.66677	0.706362		GSM2500390	1	4.10224	0.967957		GSM3816585	1	6.89609	0.978907		GSM4683552	1	1.05767	0.150564		GSM287311	1	4.24107	0.98533		GSM1577267	1	3.87299	0.989998		GSM1691819	1	3.78166	0.858836
GSM287312	1	4.03422	0.926782		GSM1373956	1	3.88918	0.902347		GSM2500391	1	3.9317	0.830235		GSM3816586	1	6.85184	0.851796		GSM4683553	1	1.05717	0.994746		GSM287312	1	4.03422	0.926782		GSM1577268	1	3.61123	0.90156		GSM1691820	1	3.74852	0.832706
GSM287313	1	4.16686	0.972994		GSM1373957	1	3.47225	0.667866		GSM2500392	1	3.82714	0.841837		GSM3816587	1	6.85441	0.891836		GSM4683554	1	1.30678	0.982421		GSM287313	1	4.16686	0.972994		GSM1577269	1	3.73034	0.971039		GSM1691821	1	3.57687	0.637666
GSM287314	1	3.94459	0.861352		GSM1373958	1	3.68619	0.872203		GSM2500393	1	3.87962	0.787064		GSM3816588	1	6.89481	0.976116		GSM4683555	1	1.12262	0.999559		GSM287314	1	3.94459	0.861352		GSM1577270	1	3.87506	0.98211		GSM1691822	1	3.64973	0.73235
GSM287315	1	3.92231	0.839124		GSM1373959	1	3.61836	0.791211		GSM2500394	1	3.9846	0.933581		GSM3816589	1	6.88195	0.974385		GSM4683556	1	1.05527	0.999226		GSM287315	1	3.92231	0.839124		GSM1577271	1	3.76426	0.979874		GSM1691823	1	3.90053	0.925923
GSM287316	1	4.06242	0.939679		GSM1373960	1	3.58047	0.701213		GSM2500395	1	4.04018	0.964333		GSM3816590	1	6.84206	0.945168		GSM4683557	1	1.10738	0.0499915		GSM287316	1	4.06242	0.939679		GSM1577272	1	3.708	0.95554		GSM1691824	1	3.42693	0.415104
GSM287317	1	4.03707	0.928841		GSM1373961	1	3.63994	0.763349		GSM2500396	1	3.94084	0.850436		GSM3816591	1	6.83292	0.905001		GSM4683558	1	1.06668	0.82145		GSM287317	1	4.03707	0.928841		GSM1577273	1	3.79533	0.978354		GSM1691825	1	3.54692	0.59481
GSM287318	1	3.96297	0.879079		GSM1373962	1	3.518	0.846399		GSM2500397	1	4.09268	0.958391		GSM3816592	1	6.81254	0.941258		GSM4683559	1	1.0623	0.921419		GSM287318	1	3.96297	0.879079		GSM1577274	1	3.67246	0.948107		GSM1691826	1	3.89278	0.922636
GSM287319	1	3.92625	0.842234		GSM1373963	1	3.57087	0.88312		GSM2500398	1	4.06016	0.938177		GSM3816593	1	6.85363	0.777404		GSM4683560	1	1.0584	0.995855		GSM287319	1	3.92625	0.842234		GSM1577275	1	3.5743	0.922634		GSM1691827	1	4.07987	0.973709
GSM287320	1	4.00553	0.912369		GSM1373964	1	3.55787	0.728203		GSM2500399	1	4.10521	0.965084		GSM3816594	1	6.83931	0.927987		GSM4683561	1	1.05263	0.962688		GSM287320	1	4.00553	0.912369		GSM1577276	1	3.67791	0.952778		GSM1691828	1	3.62755	0.705207
GSM287321	1	4.19312	0.977771		GSM1373965	1	3.83437	0.937661		GSM2500400	1	4.18111	0.979052		GSM3816595	1	7.50972	0.999999		GSM4683562	1	1.05051	0.0857773		GSM287321	1	4.19312	0.977771		GSM1577277	1	3.57374	0.89917		GSM1691829	1	3.72307	0.810117
GSM287322	1	3.96183	0.874905		GSM1373966	1	3.89988	0.946552		GSM2500401	1	3.88999	0.874392		GSM3816596	1	6.84736	0.933088		GSM4683563	1	1.06428	0.385397		GSM287322	1	3.96183	0.874905		GSM1577278	1	3.71656	0.95475		GSM1691830	1	3.79773	0.87023
GSM287323	1	3.93702	0.852723		GSM1373967	1	3.62992	0.838309		GSM2500402	1	4.10948	0.92829		GSM3816597	1	6.8526	0.942627		GSM4683564	1	1.07068	0.994221		GSM287323	1	3.93702	0.852723		GSM1577279	1	3.69897	0.946778		GSM1691831	1	3.88342	0.918491
GSM287324	1	3.9723	0.884664		GSM1373968	1	3.70003	0.945062		GSM2500403	1	3.86067	0.769283		GSM3816598	1	6.84055	0.877893		GSM4683565	1	1.30165	0.978755		GSM287324	1	3.9723	0.884664		GSM1577280	1	3.448	0.79633		GSM1691832	1	4.15346	0.983004
GSM287325	1	4.0357	0.928846		GSM1373969	1	3.4299	0.617944		GSM2500404	1	4.09965	0.973752		GSM3816599	1	6.9309	0.973607		GSM4683566	0	1.04873	0.0623461		GSM287325	1	4.0357	0.928846		GSM1577281	1	3.47835	0.763455		GSM1691833	1	3.66854	0.754088
GSM287326	1	4.00135	0.907974		GSM1373970	1	3.94055	0.946316		GSM2500405	1	4.05496	0.950753		GSM3816600	1	6.83145	0.906434		GSM4683567	0	1.04871	0.626274		GSM287326	1	4.00135	0.907974		GSM1577282	1	3.60413	0.930402		GSM1691834	1	3.29888	0.246291
GSM287327	1	3.8805	0.792486		GSM1373971	1	3.73552	0.888694		GSM2500406	1	4.01291	0.910408		GSM3816601	1	6.7998	0.850241		GSM4683568	0	1.04815	0.435643		GSM287327	1	3.8805	0.792486		GSM1577283	1	3.69051	0.941305		GSM1691835	1	3.74619	0.83073
GSM287328	1	4.14754	0.968961		GSM1373972	1	3.64133	0.897811		GSM2500407	1	4.37683	0.994687		GSM3816602	1	6.84841	0.948931		GSM4683569	0	1.15705	0.110844		GSM287328	1	4.14754	0.968961		GSM1577284	1	3.65864	0.886735		GSM1691836	1	3.85874	0.906578
GSM287329	1	4.03571	0.927693		GSM1373973	1	3.64986	0.867288		GSM2500408	1	4.1372	0.97222		GSM3816603	1	6.8557	0.890853		GSM4683570	0	1.04872	0.444309		GSM287329	1	4.03571	0.927693		GSM1577285	1	3.62422	0.934992		GSM1691837	1	3.9993	0.957868
GSM287330	1	4.02115	0.920312		GSM1373974	1	3.40627	0.679276		GSM2500409	1	4.16003	0.971068		GSM3816604	1	6.83694	0.901304		GSM4683571	0	1.04838	0.436536		GSM287330	1	4.02115	0.920312		GSM1577286	1	3.58176	0.885556		GSM1691838	1	3.80587	0.875701
GSM287331	1	4.0239	0.92113		GSM1373975	1	3.53811	0.5188		GSM2500410	1	3.9869	0.902817		GSM3816605	1	6.80914	0.91723		GSM4683572	0	1.0553	0.713915		GSM287331	1	4.0239	0.92113		GSM1577287	1	3.60957	0.916767		GSM1691839	1	4.20886	0.98779
GSM287332	1	4.09858	0.954265		GSM1373976	1	3.60463	0.886436		GSM2500411	1	3.95616	0.871167		GSM3816606	1	6.81023	0.885164		GSM4683573	0	1.05042	0.407398		GSM287332	1	4.09858	0.954265		GSM1577288	1	3.71471	0.956106		GSM1691840	1	3.62155	0.697593
GSM287333	1	4.07527	0.946034		GSM1373977	1	3.47055	0.687327		GSM2500412	1	4.05542	0.959908		GSM3816607	1	6.85412	0.930154		GSM4683574	0	1.05093	0.769469		GSM287333	1	4.07527	0.946034		GSM1577289	1	3.62727	0.910145		GSM1691731	1	4.16216	0.983863
GSM287334	1	3.94289	0.86051		GSM1373978	1	3.58026	0.804584		GSM2500413	1	4.09054	0.943507		GSM3816608	1	6.78988	0.888575		GSM4683575	0	1.05709	0.41135		GSM287334	1	3.94289	0.86051		GSM1577290	1	3.51239	0.871369		GSM1691732	1	3.8172	0.882976
GSM287335	1	4.00313	0.909012		GSM1373979	1	3.58861	0.802953		GSM2500414	1	4.05563	0.940791		GSM3816609	1	6.86356	0.909542		GSM4683576	0	1.05866	0.43723		GSM287335	1	4.00313	0.909012		GSM1577291	1	3.77621	0.967189		GSM1691733	1	4.01754	0.962109
GSM287336	1	3.96362	0.879643		GSM1373980	1	3.49832	0.713587		GSM2500415	1	3.98224	0.736686		GSM3816610	1	6.8445	0.922783		GSM4683577	0	1.05323	0.160394		GSM287336	1	3.96362	0.879643		GSM1577292	1	3.88616	0.991999		GSM1691734	1	3.76915	0.8494
GSM287337	1	4.13459	0.966055		GSM1373981	1	3.93045	0.907639		GSM2500416	1	3.90667	0.758803		GSM3816611	1	6.8048	0.807856		GSM4683578	0	1.04877	0.392571		GSM287337	1	4.13459	0.966055		GSM1577293	1	3.82478	0.97882		GSM1691735	1	3.94014	0.940786
GSM287338	1	3.9587	0.873947		GSM1373982	1	3.72889	0.825498		GSM2500417	1	4.01805	0.943115		GSM3816612	1	6.81292	0.838037		GSM4683579	0	1.04888	0.684665		GSM287338	1	3.9587	0.873947		GSM1577294	1	3.79212	0.965684		GSM1691736	1	3.89082	0.921784
GSM287339	1	3.94688	0.863521		GSM1373983	1	3.60736	0.623389		GSM2500418	1	3.86022	0.827518		GSM3816613	1	6.838	0.914576		GSM4683580	1	1.06277	0.96761		GSM287339	1	3.94688	0.863521		GSM1577295	1	3.6463	0.947454		GSM1691737	1	3.58412	0.647759
GSM287340	1	4.13437	0.96615		GSM1373984	1	3.75116	0.877069		GSM2500419	1	4.13479	0.980428		GSM3816614	1	6.86948	0.94803		GSM4683581	1	1.06378	0.985485		GSM287340	1	4.13437	0.96615		GSM1577296	1	3.73509	0.966485		GSM1691738	1	3.87371	0.913978
GSM287341	1	4.01908	0.918302		GSM1373985	1	3.83233	0.916654		GSM2500420	1	4.06715	0.949043		GSM3816615	1	6.86217	0.963249		GSM4683582	1	1.04874	0.380471		GSM287341	1	4.01908	0.918302		GSM1577297	1	3.89929	0.99401		GSM1691750	1	3.5808	0.643154
GSM287342	1	3.91866	0.837071		GSM1373986	1	3.61531	0.564362		GSM2500421	1	4.11683	0.971126		GSM3816616	1	6.8927	0.922651		GSM4683583	1	1.06372	0.996442		GSM287342	1	3.91866	0.837071		GSM1577298	1	3.6802	0.951335		GSM1691751	1	3.70061	0.788305
GSM287343	1	4.07801	0.946703		GSM1373987	1	3.75631	0.916705		GSM2500422	1	4.35959	0.998321		GSM3816617	1	6.74087	0.625496		GSM4683584	1	1.23788	0.97203		GSM287343	1	4.07801	0.946703		GSM1577299	1	3.74876	0.97505		GSM1691752	1	3.73568	0.821596
GSM287344	1	4.00987	0.914355		GSM1373988	1	4.05845	0.957199		GSM2500423	1	4.23273	0.976941		GSM3816618	1	6.8196	0.884616		GSM4683585	1	1.06517	0.9956		GSM287344	1	4.00987	0.914355		GSM1577300	1	3.77772	0.97293		GSM1691753	1	4.0118	0.960821
GSM287345	1	3.99503	0.903263		GSM1373989	1	3.83152	0.893847		GSM2500424	1	4.35377	0.99222		GSM3816619	1	6.80751	0.877345		GSM4683586	1	1.07468	0.999013		GSM287345	1	3.99503	0.903263		GSM1577301	1	3.58918	0.933117		GSM1691754	1	4.58661	0.998747
GSM287346	1	3.95495	0.869069		GSM1373990	1	3.72108	0.83241		GSM2500425	1	4.06377	0.936686		GSM3816620	1	6.86904	0.952322		GSM4683587	1	1.06815	0.999957		GSM287346	1	3.95495	0.869069		GSM1577302	1	3.75428	0.978292		GSM1691755	1	4.28728	0.992371
GSM287347	1	4.00092	0.907071		GSM1373991	1	3.76249	0.913216		GSM2500426	1	3.99071	0.818248		GSM3816621	1	6.80246	0.809611		GSM4683588	1	1.06957	0.999406		GSM287347	1	4.00092	0.907071		GSM1577303	1	3.40447	0.656269		GSM1691756	1	4.15846	0.983503
GSM287348	1	4.22545	0.982992		GSM1373992	1	3.60749	0.840418		GSM2500427	1	4.2571	0.992477		GSM3816622	1	6.83213	0.883259		GSM4683589	1	1.06066	0.971124		GSM287348	1	4.22545	0.982992		GSM1577304	1	3.8463	0.985992		GSM1691757	1	4.16677	0.9843
GSM287349	1	4.07169	0.945663		GSM1373993	1	3.79674	0.916914		GSM2500428	1	4.39041	0.995655		GSM3816623	1	6.77812	0.783862		GSM4683590	1	1.06742	0.992524		GSM287349	1	4.07169	0.945663		GSM1577305	1	3.62193	0.932491		GSM1691758	1	3.51751	0.551256
GSM287350	1	4.17385	0.974224		GSM1373994	1	3.48217	0.570766		GSM2500429	1	3.96222	0.725331		GSM3816624	1	6.81761	0.845732		GSM4683591	1	1.07656	0.92673		GSM287350	1	4.17385	0.974224		GSM1577306	1	3.89231	0.988981		GSM1691759	1	3.8926	0.922557
GSM287351	1	4.05758	0.938271		GSM1373995	1	3.38933	0.433898		GSM2500430	1	3.87225	0.75857		GSM3816625	1	6.87636	0.896102		GSM4683592	1	1.07149	0.949934		GSM287351	1	4.05758	0.938271		GSM1577307	1	3.80687	0.978908		GSM1691760	1	3.82891	0.89011
GSM287352	1	4.01066	0.913783		GSM1373996	0	3.53889	0.681534		GSM2500431	1	3.89431	0.880108		GSM3816626	1	6.91083	0.979166		GSM4683593	1	1.07295	0.999871		GSM287352	1	4.01066	0.913783		GSM1577308	1	3.49162	0.861993		GSM1691761	1	3.84818	0.901019
GSM287353	1	4.02804	0.922053		GSM1373997	0	3.61981	0.8527		GSM2500432	1	3.8529	0.777718		GSM3816627	1	6.80697	0.905679		GSM4683594	1	1.06079	0.999854		GSM287353	1	4.02804	0.922053		GSM1577309	1	3.69145	0.973272		GSM1691762	1	3.4554	0.457492
GSM287354	1	3.91644	0.831848		GSM1373998	0	3.43072	0.682092		GSM2500433	1	3.92481	0.820258		GSM3816628	1	6.83946	0.886825		GSM4683595	1	1.05585	0.831095		GSM287354	1	3.91644	0.831848		GSM1577310	1	3.68246	0.96036		GSM1691763	1	3.98666	0.954667
GSM287355	1	3.95069	0.867613		GSM1373999	0	3.27407	0.300166		GSM2500434	1	3.96229	0.79828		GSM3816629	1	6.77574	0.823992		GSM4683596	1	1.05891	0.822647		GSM287355	1	3.95069	0.867613		GSM1577311	1	3.82558	0.982201		GSM1691764	1	4.20042	0.987158
GSM287356	1	4.03753	0.927438		GSM1374000	0	3.52512	0.621567		GSM2500435	1	3.96078	0.819214		GSM3816630	1	6.87566	0.961		GSM4683597	1	1.05664	0.449324		GSM287356	1	4.03753	0.927438		GSM1577312	1	3.65676	0.926474		GSM1691765	1	3.77802	0.856146
GSM287357	1	4.07366	0.947621		GSM1374001	0	3.6065	0.739613		GSM2500436	1	3.88666	0.65464		GSM3816631	1	6.82258	0.814607		GSM4683598	1	1.25396	0.999848		GSM287357	1	4.07366	0.947621		GSM1577313	1	3.92253	0.994477		GSM1691766	1	3.61581	0.690217
GSM287358	1	4.03551	0.926199		GSM1374002	0	3.48221	0.638209		GSM2500437	1	4.03744	0.924844		GSM3816632	1	6.81555	0.874816		GSM4683599	1	1.06862	0.999174		GSM287358	1	4.03551	0.926199		GSM1577314	1	3.62292	0.943494		GSM1691767	1	3.84984	0.901911
GSM287359	1	3.94658	0.863158		GSM1374003	0	3.70333	0.825398		GSM2500438	1	4.03143	0.901026		GSM3816633	1	6.83283	0.882206		GSM4683600	1	1.49115	0.999775		GSM287359	1	3.94658	0.863158		GSM1577315	1	3.47524	0.83408		GSM1691768	1	3.35332	0.312432
GSM287360	1	4.10103	0.955449		GSM1374004	0	3.67241	0.860096		GSM2500439	1	3.78247	0.515297		GSM3816634	1	6.85635	0.973378		GSM4683601	1	1.05312	0.302371		GSM287360	1	4.10103	0.955449		GSM1577316	1	3.47837	0.859592		GSM1691769	1	4.2948	0.992709
GSM287361	1	3.99019	0.898595		GSM1374005	0	3.71236	0.752942		GSM2500440	1	3.80741	0.572094		GSM3816635	1	6.86293	0.912507		GSM4683602	1	1.05947	0.955173		GSM287361	1	3.99019	0.898595		GSM1577317	1	3.82946	0.98703		GSM1691770	1	3.77328	0.852574
GSM287362	1	4.09856	0.954721		GSM1374006	0	3.68115	0.851078		GSM2500441	1	3.85893	0.651083		GSM3816636	1	6.81953	0.918248		GSM4683603	1	1.04777	0.922183		GSM287362	1	4.09856	0.954721		GSM1577318	1	3.61657	0.938606		GSM1691771	1	3.68778	0.775044
GSM287363	1	4.0283	0.926179		GSM1374007	0	3.83719	0.940648		GSM2500442	1	3.73205	0.281539		GSM3816637	1	6.78316	0.709661		GSM4683604	1	1.06107	0.958162		GSM287363	1	4.0283	0.926179		GSM1577319	1	3.54628	0.878121		GSM1691772	1	3.54292	0.588948
GSM287364	1	4.2539	0.986661		GSM1374008	0	3.64286	0.839573		GSM2500443	1	4.37141	0.99715		GSM3816638	1	6.78873	0.156243		GSM4683605	1	1.06798	0.999256		GSM287364	1	4.2539	0.986661		GSM1577320	1	3.58114	0.870917		GSM1691773	1	3.57003	0.62805
GSM287365	1	3.81384	0.688167		GSM1374009	0	3.54023	0.615629		GSM2500444	1	3.91326	0.818994		GSM3816639	1	6.82241	0.935806		GSM4683606	1	1.06722	0.990051		GSM287365	1	3.81384	0.688167		GSM1577321	1	3.85373	0.979085		GSM1691774	1	3.81061	0.878788
GSM287366	1	3.9383	0.855705		GSM1374010	0	3.40802	0.410495		GSM2500445	1	3.91544	0.684845		GSM3816640	1	6.88017	0.964485		GSM4683607	1	1.24748	0.987901		GSM287366	1	3.9383	0.855705		GSM1577322	1	3.92803	0.990374		GSM1691775	1	3.73512	0.821092
GSM287367	1	3.91337	0.831213		GSM1374011	0	3.54824	0.709664		GSM2500446	1	3.83698	0.69878		GSM3816641	1	6.82885	0.907378		GSM4683608	1	1.05369	0.431165		GSM287367	1	3.91337	0.831213		GSM1577323	1	3.96918	0.993343		GSM1691776	1	3.77557	0.854303
GSM287368	1	4.07935	0.947708		GSM1374012	0	3.4795	0.657111		GSM2500447	1	4.00986	0.754982		GSM3816642	1	6.87322	0.945185		GSM4683609	1	1.05587	0.406633		GSM287368	1	4.07935	0.947708		GSM1577324	1	3.77717	0.974171		GSM1691777	1	3.89463	0.923433
GSM287369	1	3.97212	0.886222		GSM1374013	0	3.54351	0.621121		GSM2500448	1	4.01618	0.832539		GSM3816643	1	6.77715	0.760589		GSM4683610	1	1.05291	0.773263		GSM287369	1	3.97212	0.886222		GSM1577325	1	3.7623	0.981816		GSM1691778	1	3.60781	0.679757
GSM287370	1	4.07203	0.94536		GSM1374014	0	3.60136	0.800663		GSM2500449	1	3.85408	0.668174		GSM3816644	1	6.84318	0.829833		GSM4683611	1	1.05512	0.967732		GSM287370	1	4.07203	0.94536		GSM1577326	1	4.03324	0.995786		GSM1691779	1	3.71297	0.80053
GSM287371	1	3.83959	0.729881		GSM1374015	0	3.68594	0.717642		GSM2500450	1	3.76123	0.758157		GSM3816645	1	6.83009	0.825344		GSM4683612	1	1.05939	0.90979		GSM287371	1	3.83959	0.729881		GSM1577327	1	3.85339	0.977315		GSM1691780	1	3.56488	0.620722
GSM287372	1	4.14173	0.968424		GSM1374016	0	3.56974	0.56346		GSM2500451	1	4.09895	0.930691		GSM3816646	1	6.85036	0.943462		GSM4683613	1	1.06684	0.999747		GSM287372	1	4.14173	0.968424		GSM1577328	1	3.96162	0.994047		GSM1691781	1	3.76128	0.8432
GSM287373	1	4.02826	0.923932		GSM1374017	0	3.52047	0.582666		GSM2500452	1	3.98208	0.897951		GSM3816647	1	6.88702	0.960342		GSM4683614	1	1.06468	0.99856		GSM287373	1	4.02826	0.923932		GSM1577329	1	4.00306	0.99564		GSM1691782	1	3.75575	0.83872
GSM287374	1	3.97579	0.889839		GSM1374018	0	3.43563	0.46858		GSM2500453	1	3.92833	0.846932		GSM3816648	1	6.87086	0.960738		GSM4683615	1	1.05322	0.587508		GSM287374	1	3.97579	0.889839		GSM1577330	1	3.79397	0.98218		GSM1691783	1	4.21538	0.988257
GSM287375	1	4.02731	0.923664		GSM1374019	0	3.58148	0.605898		GSM2500454	1	3.99131	0.977123		GSM3816649	1	6.90221	0.980614							GSM287375	1	4.02731	0.923664		GSM1577331	1	3.6061	0.926915		GSM1691784	1	3.65013	0.732821
GSM287376	1	4.07543	0.945517		GSM1374020	0	3.57813	0.742754		GSM2500455	1	3.78839	0.672756		GSM3816650	1	6.83936	0.706299							GSM287376	1	4.07543	0.945517		GSM1577332	1	3.63	0.927521		GSM1691785	1	3.5672	0.624031
GSM287377	1	3.74486	0.56054							GSM2500456	1	4.01536	0.896811		GSM3816651	1	6.86106	0.9161							GSM287377	1	3.74486	0.56054		GSM1577333	1	3.83987	0.979477		GSM1691786	1	3.36521	0.328111
GSM287378	1	3.8275	0.710099							GSM2500457	1	3.92235	0.852874		GSM3816652	1	6.85855	0.897574							GSM287378	1	3.8275	0.710099		GSM1577334	1	3.80217	0.979108		GSM1691787	1	3.80547	0.875435
GSM287379	1	3.89975	0.812262							GSM2500458	1	4.21638	0.965625		GSM3816653	1	6.87688	0.882691							GSM287379	1	3.89975	0.812262		GSM1577335	1	3.74253	0.970377		GSM1691788	1	3.61967	0.695196
GSM287380	1	3.91282	0.827392							GSM2500459	1	3.89429	0.601403		GSM3816654	1	6.84876	0.949027							GSM287380	1	3.91282	0.827392		GSM1577336	1	3.52039	0.844483		GSM1691789	1	3.55328	0.604051
GSM287381	1	3.92926	0.845215							GSM2500460	1	4.04557	0.948883		GSM3816655	1	6.8535	0.946286							GSM287381	1	3.92926	0.845215		GSM1577337	1	4.04126	0.995855		GSM1691790	1	3.53389	0.575647
GSM287382	1	3.79729	0.655008							GSM2500461	1	4.07339	0.924101		GSM3816656	1	6.86661	0.945391							GSM287382	1	3.79729	0.655008		GSM1577338	1	3.7893	0.976748		GSM1691791	1	3.52663	0.564869
GSM287383	1	3.98198	0.89236							GSM2500462	1	4.08869	0.915553		GSM3816657	1	6.85562	0.952684							GSM287383	1	3.98198	0.89236		GSM1577339	1	3.87038	0.989694		GSM1691792	1	3.82031	0.884909
GSM287385	1	3.81985	0.7003							GSM2500463	1	3.98166	0.941062		GSM3816658	0	6.85029	0.818003							GSM287385	1	3.81985	0.7003		GSM1577340	1	3.82006	0.983985		GSM1691793	1	4.04114	0.966988
GSM287386	1	3.81515	0.687653							GSM2500464	1	4.12637	0.961243		GSM3816659	0	6.82144	0.763108							GSM287386	1	3.81515	0.687653		GSM1577341	1	3.69321	0.92301		GSM1691794	1	3.60552	0.67673
GSM287387	1	3.84019	0.732937							GSM2500465	1	4.04106	0.886385		GSM3816660	0	6.77521	0.706822							GSM287387	1	3.84019	0.732937		GSM1577342	1	3.77562	0.977581		GSM1691795	1	4.12956	0.980409
GSM287388	1	3.93057	0.846884							GSM2500466	1	3.7806	0.674273		GSM3816661	0	6.81151	0.863542							GSM287388	1	3.93057	0.846884		GSM1577343	1	3.75602	0.960584		GSM1691796	1	3.95519	0.945665
GSM287389	1	3.79138	0.646404							GSM2500467	1	3.73416	0.434584		GSM3816662	0	6.82564	0.905832							GSM287389	1	3.79138	0.646404		GSM1577344	1	3.63837	0.925979		GSM1691797	1	3.89076	0.921757
GSM287390	1	3.85162	0.745018							GSM2500468	1	3.95494	0.877833		GSM3816663	0	6.82077	0.699368							GSM287390	1	3.85162	0.745018		GSM1577345	1	3.70274	0.93951		GSM1691798	1	3.38725	0.358182
GSM287391	1	3.97616	0.888714							GSM2500469	1	4.07919	0.953989		GSM3816664	0	6.79408	0.774544							GSM287391	1	3.97616	0.888714		GSM1577346	1	3.95044	0.987045
GSM287392	1	3.91306	0.827084							GSM2500470	1	3.72856	0.439621		GSM3816665	0	6.82239	0.82286							GSM287392	1	3.91306	0.827084		GSM1577347	1	3.75991	0.963065
GSM287393	1	3.97422	0.886225							GSM2500471	1	3.94186	0.943134		GSM3816666	0	6.80887	0.777553							GSM287393	1	3.97422	0.886225		GSM1577348	1	3.93772	0.990101
GSM287394	1	3.82276	0.705619							GSM2500472	1	4.1499	0.969423		GSM3816667	0	6.84636	0.873931							GSM287394	1	3.82276	0.705619		GSM1577349	1	3.93266	0.991676
GSM287396	1	3.89793	0.808799												GSM3816668	0	6.8488	0.858818							GSM287396	1	3.89793	0.808799		GSM1577350	1	3.97573	0.99109
GSM287397	1	4.04637	0.931997												GSM3816669	0	6.85046	0.916482							GSM287397	1	4.04637	0.931997		GSM1577351	1	3.84038	0.981125
GSM287398	1	3.94631	0.860636												GSM3816670	0	6.80419	0.772357							GSM287398	1	3.94631	0.860636		GSM1577352	1	4.00416	0.993387
GSM287399	1	3.9802	0.894354												GSM3816671	0	6.8926	0.953895							GSM287399	1	3.9802	0.894354		GSM1577353	1	3.63127	0.925024
GSM287400	1	3.93605	0.850375												GSM3816672	0	6.79957	0.745112							GSM287400	1	3.93605	0.850375		GSM1577354	1	3.29843	0.439115
GSM287401	1	4.00418	0.909109																						GSM287401	1	4.00418	0.909109		GSM1577355	1	3.84554	0.987407
GSM287402	1	4.19816	0.979577																						GSM287402	1	4.19816	0.979577		GSM1577356	1	3.65464	0.938076
GSM287403	1	4.0704	0.943607																						GSM287403	1	4.0704	0.943607		GSM1577357	1	4.05773	0.995629
GSM287404	1	4.19113	0.977809																						GSM287404	1	4.19113	0.977809		GSM1577358	1	3.79716	0.974825
GSM287405	1	4.21779	0.982262																						GSM287405	1	4.21779	0.982262		GSM1577359	1	3.65645	0.926628
GSM287407	1	3.97114	0.885202																						GSM287407	1	3.97114	0.885202		GSM1577360	1	3.63441	0.937356
GSM287408	1	4.01429	0.916521																						GSM287408	1	4.01429	0.916521		GSM1577361	1	3.79564	0.970248
GSM287409	1	4.00235	0.908366																						GSM287409	1	4.00235	0.908366		GSM1577362	1	3.96424	0.989255
GSM287410	1	4.04166	0.932186																						GSM287410	1	4.04166	0.932186		GSM1577363	1	3.648	0.908157
GSM287411	1	3.92759	0.843427																						GSM287411	1	3.92759	0.843427		GSM1577364	1	4.08876	0.995861
GSM287412	1	4.0915	0.952838																						GSM287412	1	4.0915	0.952838		GSM1577365	1	3.92204	0.988357
GSM287413	1	4.05256	0.935844																						GSM287413	1	4.05256	0.935844		GSM1577366	1	3.97136	0.992941
GSM287414	1	4.07335	0.946252																						GSM287414	1	4.07335	0.946252		GSM1577367	1	3.90127	0.991563
GSM287415	1	3.89658	0.812193																						GSM287415	1	3.89658	0.812193		GSM1577368	1	3.84707	0.978793
GSM287416	1	4.17939	0.975926																						GSM287416	1	4.17939	0.975926		GSM1577369	1	3.77873	0.971224
GSM287418	1	4.14579	0.96863																						GSM287418	1	4.14579	0.96863		GSM1577370	1	3.85086	0.978286
GSM287419	1	4.01417	0.915676																						GSM287419	1	4.01417	0.915676		GSM1577371	1	3.62855	0.924703
GSM287420	1	4.04082	0.929262																						GSM287420	1	4.04082	0.929262		GSM1577372	1	3.79549	0.980919
GSM287421	1	4.27802	0.988841																						GSM287421	1	4.27802	0.988841		GSM1577373	1	3.6208	0.909264
GSM287422	1	4.17618	0.974932																						GSM287422	1	4.17618	0.974932		GSM1577374	1	3.90969	0.986509
GSM287423	1	4.12376	0.962634																						GSM287423	1	4.12376	0.962634		GSM1577375	1	3.85404	0.984267
GSM287424	1	4.16066	0.972297																						GSM287424	1	4.16066	0.972297		GSM1577376	1	3.9111	0.985638
GSM287425	1	3.95635	0.871854																						GSM287425	1	3.95635	0.871854		GSM1577377	1	3.69396	0.969882
GSM287426	1	4.11651	0.960246																						GSM287426	1	4.11651	0.960246		GSM1577378	1	3.69467	0.951257
GSM287427	1	4.01451	0.916393																						GSM287427	1	4.01451	0.916393		GSM1577379	1	3.53099	0.843831
GSM287429	1	3.79248	0.646354																						GSM287429	1	3.79248	0.646354		GSM1577380	1	3.82223	0.987535
GSM287430	1	4.09989	0.955495																						GSM287430	1	4.09989	0.955495		GSM1577381	1	3.88477	0.991697
GSM287431	1	3.86802	0.778476																						GSM287431	1	3.86802	0.778476		GSM1577382	1	3.6776	0.958537
GSM287432	1	4.08111	0.948859																						GSM287432	1	4.08111	0.948859		GSM1577383	1	3.70271	0.95865
GSM287433	1	4.05746	0.939955																						GSM287433	1	4.05746	0.939955		GSM1577384	1	3.93528	0.99182
GSM287434	1	3.90759	0.81968																						GSM287434	1	3.90759	0.81968		GSM1577385	1	3.78147	0.977195
GSM287435	1	4.02346	0.918727																						GSM287435	1	4.02346	0.918727		GSM1577386	1	3.73988	0.970275
GSM287436	1	4.07047	0.944804																						GSM287436	1	4.07047	0.944804		GSM1577387	1	3.93288	0.987298
GSM287437	1	4.01299	0.913987																						GSM287437	1	4.01299	0.913987		GSM1577388	1	4.02143	0.995626
GSM287438	1	4.07914	0.947967																						GSM287438	1	4.07914	0.947967		GSM1577389	1	3.91969	0.989615
GSM287440	1	3.8103	0.684552																						GSM287440	1	3.8103	0.684552		GSM1577390	1	3.92689	0.987338
GSM287441	1	4.04479	0.932392																						GSM287441	1	4.04479	0.932392		GSM1577391	1	4.04214	0.995267
GSM287442	1	3.92155	0.839211																						GSM287442	1	3.92155	0.839211		GSM1577392	1	3.93961	0.989086
GSM287443	1	4.07832	0.947187																						GSM287443	1	4.07832	0.947187		GSM1577393	1	3.90671	0.990721
GSM287444	1	4.06497	0.942437																						GSM287444	1	4.06497	0.942437		GSM1577394	1	3.82293	0.978995
GSM287445	1	4.01132	0.914056																						GSM287445	1	4.01132	0.914056		GSM1577395	1	3.68059	0.949548
GSM287446	1	3.9847	0.894305																						GSM287446	1	3.9847	0.894305		GSM1577396	1	3.90999	0.99354
GSM287447	1	4.04919	0.933089																						GSM287447	1	4.04919	0.933089		GSM1577397	1	3.8444	0.967537
GSM287448	1	3.9959	0.904281																						GSM287448	1	3.9959	0.904281		GSM1577398	1	3.7735	0.941691
GSM287449	1	3.99903	0.906259																						GSM287449	1	3.99903	0.906259		GSM1577399	1	3.87493	0.980487
GSM287451	1	4.31266	0.991611																						GSM287451	1	4.31266	0.991611		GSM1577400	1	3.96568	0.990886
GSM287452	1	4.00797	0.910661																						GSM287452	1	4.00797	0.910661		GSM1577401	1	3.7262	0.932284
GSM287453	1	4.12414	0.963074																						GSM287453	1	4.12414	0.963074		GSM1577402	1	3.8757	0.981834
GSM287454	1	3.94435	0.861215																						GSM287454	1	3.94435	0.861215		GSM1577403	1	4.08708	0.996011
GSM287455	1	4.06371	0.941854																						GSM287455	1	4.06371	0.941854		GSM1577404	1	3.77349	0.967033
GSM287456	1	4.16451	0.973089																						GSM287456	1	4.16451	0.973089		GSM1577405	1	4.02329	0.989537
GSM287457	1	3.91521	0.832156																						GSM287457	1	3.91521	0.832156		GSM1577406	1	3.9034	0.988326
GSM287458	1	3.97179	0.884649																						GSM287458	1	3.97179	0.884649		GSM1577407	1	3.85278	0.98223
GSM287459	1	4.02444	0.921104																						GSM287459	1	4.02444	0.921104		GSM1577408	1	3.84815	0.986291
GSM287460	1	4.12436	0.963406																						GSM287460	1	4.12436	0.963406		GSM1577409	1	3.87359	0.984444
																														GSM1577410	1	3.65104	0.951544
																														GSM1577411	1	3.71693	0.966037
																														GSM1577412	1	3.54936	0.896777
																														GSM1577413	1	3.75069	0.954886
																														GSM1577414	1	3.61309	0.88289
																														GSM1577415	1	3.61247	0.936113
																														GSM1577416	1	3.57836	0.924692
																														GSM1577417	1	3.68456	0.960312
																														GSM1577418	1	3.89414	0.986166
																														GSM1577419	1	3.75525	0.969483
																														GSM1577420	1	3.72361	0.964731
																														GSM1577421	1	3.73752	0.973392
																														GSM1577422	1	3.80446	0.973051
																														GSM1577423	1	3.76424	0.968982
																														GSM1577424	1	3.84532	0.985271
																														GSM1577425	1	4.01234	0.99632
																														GSM1577426	1	3.75707	0.957497
																														GSM1577427	1	3.87955	0.988578
																														GSM1577428	1	3.73027	0.964486
																														GSM1577429	1	3.63779	0.918419
																														GSM1577430	1	4.10946	0.996688
																														GSM1577431	1	3.95384	0.989669
																														GSM1577432	1	3.97692	0.991438
																														GSM1577433	1	4.12509	0.998044
																														GSM1577434	1	3.72661	0.964893
																														GSM1577435	1	3.64506	0.952708
																														GSM1577436	1	3.60099	0.913627
																														GSM1577437	1	3.69539	0.954522
																														GSM1577438	1	3.7383	0.966792
																														GSM1577439	1	3.76809	0.966372
																														GSM1577440	1	3.88712	0.988952
																														GSM1577441	1	3.88088	0.986651
																														GSM1577442	1	3.91525	0.991644
																														GSM1577443	1	3.9765	0.990691
																														GSM1577444	1	3.47093	0.723896
																														GSM1577445	1	3.67346	0.95105
																														GSM1577446	1	3.74866	0.968917
																														GSM1577447	1	3.96221	0.98893
																														GSM1577448	1	3.98355	0.992934
																														GSM1577449	1	3.98527	0.991789
																														GSM1577450	1	3.62565	0.918406
																														GSM1577451	1	3.91792	0.989298
																														GSM1577452	1	3.95453	0.992215
																														GSM1577453	1	3.71124	0.947979
																														GSM1577454	1	3.89029	0.989128
																														GSM1577455	1	4.01128	0.993323
																														GSM1577456	1	3.87508	0.980947
																														GSM1577457	1	3.92737	0.990203
																														GSM1577458	1	3.66387	0.879662
																														GSM1577459	1	3.71665	0.958159
																														GSM1577460	1	3.85902	0.984209
																														GSM1577461	1	3.75287	0.965544
																														GSM1577462	1	3.65883	0.911534
																														GSM1577463	1	3.86632	0.988218
																														GSM1577464	1	3.65425	0.939464
																														GSM1577465	1	3.7298	0.956262
																														GSM1577466	1	3.74339	0.96258
																														GSM1577467	1	3.94638	0.991798
																														GSM1577468	1	3.94116	0.983969
																														GSM1577469	1	3.66724	0.931222
																														GSM1577470	1	3.72265	0.954554
																														GSM1577471	1	3.46927	0.72616
																														GSM1577472	1	3.84456	0.987563
																														GSM1577473	1	3.6682	0.934582
																														GSM1577474	1	3.93151	0.993555
																														GSM1577475	1	3.908	0.984972
																														GSM1577476	1	3.74117	0.965764
																														GSM1577477	1	3.8691	0.988341
																														GSM1577478	1	3.8179	0.978517
																														GSM1577479	1	4.07003	0.995991
																														GSM1577480	1	4.05849	0.996592
																														GSM1577481	1	3.82725	0.970738
																														GSM1577482	1	3.874	0.989351
																														GSM1577483	1	4.2988	0.999507
																														GSM1577484	1	4.49394	0.999861
																														GSM1577485	1	3.86968	0.980389
																														GSM1577486	1	3.70948	0.953316
																														GSM1577487	1	3.9517	0.98776
																														GSM1577488	1	4.01027	0.996239
																														GSM1577489	1	3.96418	0.994897
																														GSM1577490	1	4.12821	0.998663
																														GSM1577491	1	3.89327	0.987013
																														GSM1577492	1	3.72355	0.955655
																														GSM1577493	1	3.93234	0.985625
																														GSM1577494	1	3.90895	0.987049
																														GSM1577495	1	3.93324	0.992476
																														GSM1577496	1	3.75918	0.969371
																														GSM1577497	1	3.7899	0.979801
																														GSM1577498	1	3.91823	0.994595
																														GSM1577499	1	3.65997	0.933212
																														GSM1577500	1	3.82133	0.977945
																														GSM1577501	1	3.89686	0.990679
																														GSM1577502	1	3.94904	0.989734
																														GSM1577503	1	3.86913	0.984492
																														GSM1577504	1	4.24084	0.998968
																														GSM1577505	1	4.07162	0.993106
																														GSM1577506	1	3.79275	0.971786
																														GSM1577507	1	3.78426	0.956661
																														GSM1577508	1	3.92667	0.987854
																														GSM1577509	1	3.99928	0.993482
																														GSM1577510	1	3.82159	0.961057
																														GSM1577511	1	4.02727	0.996289
																														GSM1577512	1	3.90622	0.988685
																														GSM1577513	1	3.86678	0.989322
																														GSM1577514	1	3.81707	0.982039
																														GSM1577515	1	3.89862	0.992204
																														GSM1577516	1	3.91098	0.991806
																														GSM1577517	1	3.91829	0.988723
																														GSM1577518	1	3.72431	0.964573
																														GSM1577519	1	3.89481	0.9908
																														GSM1577520	1	3.84758	0.985976
																														GSM1577521	1	4.08693	0.998758
																														GSM1577522	1	4.22402	0.998602
																														GSM1577523	1	4.29382	0.999143
																														GSM1577524	1	3.91108	0.986338
																														GSM1577525	1	3.97447	0.994389
																														GSM1577526	1	4.12726	0.997781
																														GSM1577527	1	3.90664	0.988914
																														GSM1577528	1	4.00443	0.991385
																														GSM1577529	1	3.74676	0.971196
																														GSM1577530	1	3.88382	0.98951
																														GSM1577531	1	3.92217	0.989756
																														GSM1577532	1	4.10832	0.997737
																														GSM1577533	1	3.71028	0.952251
																														GSM1577534	1	3.81817	0.985752
																														GSM1577535	1	3.77346	0.961621
																														GSM1577536	1	3.72051	0.959839
																														GSM1577537	1	3.94163	0.992387
																														GSM1577538	1	4.06506	0.995674
																														GSM1577539	1	4.01891	0.995062
																														GSM1577540	1	4.0536	0.996926
																														GSM1577541	1	3.82852	0.966167
																														GSM1577542	1	3.78921	0.963133
																														GSM1577543	1	4.15077	0.997563
																														GSM1577544	1	4.071	0.995645
																														GSM1577545	1	3.90599	0.994907
																														GSM1577546	1	4.1359	0.997679
																														GSM1577547	1	4.13726	0.997354
																														GSM1577548	1	3.97279	0.993382
																														GSM1577566	1	3.73143	0.959201
																														GSM1577567	1	3.71024	0.949825
																														GSM1577568	1	4.08178	0.996074
																														GSM1577569	1	3.98413	0.992885
																														GSM1577570	1	3.76595	0.976641
																														GSM1577571	1	3.87726	0.986661
																														GSM1577572	1	3.96242	0.986079
																														GSM1577573	1	3.96002	0.99047
																														GSM1577574	1	3.98842	0.991518
																														GSM1577575	1	3.98612	0.993609
																														GSM1577576	1	3.71197	0.97039
																														GSM1577577	1	3.72857	0.954109
																														GSM1577578	1	3.95636	0.994702
																														GSM1577579	1	3.95208	0.989037
																														GSM1577580	1	4.26073	0.999342
																														GSM1577581	1	4.05068	0.996737
																														GSM1577582	1	3.94272	0.993399
																														GSM1577583	1	3.84262	0.984214
																														GSM1577584	1	4.01464	0.996806
																														GSM1577585	1	3.48255	0.843791
																														GSM1577586	1	3.6672	0.971791
																														GSM1577587	1	3.71164	0.968429
																														GSM1577588	1	4.0281	0.994539
																														GSM1577589	1	3.71952	0.953388
																														GSM1577590	1	4.22812	0.998688
																														GSM1577591	1	4.10803	0.998636
																														GSM1577592	1	3.74171	0.947317
																														GSM1577593	1	3.85706	0.986467
																														GSM1577594	1	3.86956	0.988062
																														GSM1577595	1	3.85664	0.987293
																														GSM1577596	1	3.66337	0.947797
																														GSM1577597	1	3.84622	0.987795
																														GSM1577598	1	3.97187	0.994307
																														GSM1577599	1	3.6484	0.89298
																														GSM1577600	1	3.96422	0.992695
																														GSM1577601	1	4.12317	0.998071
																														GSM1577602	1	3.87827	0.98854
																														GSM1577603	1	4.15263	0.997819
																														GSM1577604	1	3.88452	0.979708
																														GSM1577605	1	3.69949	0.958965
																														GSM1577606	1	3.84273	0.984548
																														GSM1577607	1	3.90981	0.990106
																														GSM1577608	1	4.16316	0.99866
																														GSM1577609	1	3.94719	0.993539
																														GSM1577610	1	4.00523	0.995174
																														GSM1577611	1	3.89204	0.987504
																														GSM1577612	1	3.85236	0.991094
																														GSM1577613	1	3.91465	0.991716
																														GSM1577614	1	4.28082	0.99866
																														GSM1577615	1	3.69199	0.937941
																														GSM1577616	1	3.70602	0.957211
																														GSM1577617	1	3.87083	0.986954
																														GSM1577618	1	3.82739	0.984144
																														GSM1577619	1	3.68681	0.936376
																														GSM1577620	1	3.87995	0.986072
																														GSM1577621	1	4.10902	0.997369
																														GSM1577622	1	3.90136	0.988285
																														GSM1577623	1	3.83673	0.985644
																														GSM1577624	1	3.74329	0.953171
																														GSM1577625	1	3.8114	0.981143
																														GSM1577626	1	4.24311	0.999014
																														GSM1577627	1	3.92088	0.988366
																														GSM1577628	1	4.0653	0.996422
																														GSM1577629	1	3.92581	0.962547
																														GSM1577630	1	3.86323	0.991614
																														GSM1577631	1	3.9909	0.995124
																														GSM1577632	1	4.05987	0.99671
																														GSM1577633	1	3.85272	0.989067
																														GSM1577634	1	3.64145	0.929981
																														GSM1577635	1	4.01715	0.995798
																														GSM1577636	1	4.00187	0.988844
																														GSM1577637	1	3.8806	0.991366
																														GSM1577638	1	3.86418	0.982281
																														GSM1577639	1	3.91391	0.992231
																														GSM1577640	1	3.54456	0.896437
																														GSM1577641	1	3.7237	0.97457
																														GSM1577642	1	3.90851	0.991719
																														GSM1577643	1	3.85626	0.978764
																														GSM1577644	1	3.98401	0.995399
																														GSM1577645	1	3.89041	0.989385
																														GSM1577646	1	4.07971	0.997981
																														GSM1577647	1	3.85435	0.986255
																														GSM1577648	1	3.87353	0.989637
																														GSM1577649	1	3.96676	0.992221
																														GSM1577650	1	3.88507	0.987908
																														GSM1577651	1	4.05168	0.996931
																														GSM1577652	1	4.03195	0.996715
																														GSM1577653	1	3.85727	0.983571
																														GSM1577654	1	4.13356	0.996929
																														GSM1577655	1	3.70044	0.949801
																														GSM1577656	1	3.98362	0.993085
																														GSM1577657	1	4.01046	0.995278
																														GSM1577658	1	3.738	0.968544
																														GSM1577659	1	3.79138	0.977565
																														GSM1577660	1	3.94125	0.993154
																														GSM1577661	1	4.09833	0.994354
																														GSM1577662	1	3.87811	0.988087
																														GSM1577663	1	3.925	0.989456
																														GSM1577664	1	3.8343	0.983711
																														GSM1577665	1	3.99078	0.991836
																														GSM1577666	1	3.93231	0.989795
																														GSM1577667	1	4.04696	0.99511
																														GSM1577668	1	3.87241	0.988583
																														GSM1577669	1	3.90489	0.989988
																														GSM1577670	1	3.7666	0.974699
																														GSM1577671	1	3.86934	0.987696
																														GSM1577672	1	3.7012	0.956689
																														GSM1577673	1	3.78313	0.987121
																														GSM1577674	1	4.12342	0.997482
																														GSM1577675	1	3.9524	0.991786
																														GSM1577676	1	3.82054	0.976497
																														GSM1577677	1	4.05632	0.996775
																														GSM1577678	1	3.84403	0.977396
																														GSM1577679	1	3.99795	0.995009
																														GSM1577680	1	3.79591	0.983035
																														GSM1577681	1	3.87294	0.988869
																														GSM1577682	1	3.87732	0.989238
																														GSM1577683	1	3.61905	0.948321
																														GSM1577684	1	4.06875	0.99582
																														GSM1577685	1	3.94585	0.988529
																														GSM1577686	1	4.20627	0.997942
																														GSM1577687	1	3.86146	0.979863
																														GSM1577688	1	3.90462	0.98631
																														GSM1577689	1	4.02612	0.992919
																														GSM1577690	1	3.83872	0.986162
																														GSM1577691	1	3.94967	0.993253
																														GSM1577692	1	3.81023	0.975407
																														GSM1577693	1	4.03295	0.997156
																														GSM1577694	1	3.7785	0.967507
																														GSM1577695	1	3.8836	0.987383
																														GSM1577696	1	3.82672	0.97697
																														GSM1577697	1	3.93733	0.990002
																														GSM1577698	1	3.94026	0.991594
																														GSM1577699	1	4.05543	0.996321
																														GSM1577700	1	3.93079	0.994719
																														GSM1577701	1	3.83277	0.982047
																														GSM1577702	1	4.08074	0.997544
																														GSM1577703	1	3.59899	0.924161
																														GSM1577704	1	3.92105	0.992947
																														GSM1577705	1	3.81483	0.976946
																														GSM1577706	1	3.84975	0.976983
																														GSM1577707	1	3.85165	0.986134
																														GSM1577708	1	4.03824	0.995822
																														GSM1577709	1	3.80089	0.980026
																														GSM1577710	1	3.73301	0.964613
																														GSM1577711	1	3.75603	0.980039
																														GSM1577712	1	3.8156	0.984782
																														GSM1577713	1	3.83423	0.982268
																														GSM1577714	1	3.99831	0.996157
																														GSM1577715	1	3.85495	0.984453
																														GSM1577716	1	4.12557	0.998862
																														GSM1577717	1	3.93743	0.991561
																														GSM1577718	1	3.79915	0.98446
																														GSM1577719	1	3.84374	0.982448
																														GSM1577720	1	3.92218	0.993105
																														GSM1577721	1	3.82197	0.965059
																														GSM1577722	1	3.83395	0.975696
																														GSM1577723	1	3.85217	0.986753
																														GSM1577724	1	3.86511	0.98513
																														GSM1577725	1	3.90984	0.989675
																														GSM1577726	1	4.16046	0.997267
																														GSM1577727	1	3.89114	0.98677
																														GSM1577728	1	3.88507	0.99422
																														GSM1577729	1	4.00319	0.995836
																														GSM1577730	1	3.81744	0.981009
																														GSM1577731	1	3.63222	0.942489
																														GSM1577732	1	3.92096	0.991903
																														GSM1577733	1	3.76889	0.977901
																														GSM1577734	1	3.78855	0.967128
																														GSM1577735	1	3.70491	0.945301
																														GSM1577736	1	3.87284	0.988459
																														GSM1577737	1	3.91935	0.988995

## Sheet: Common biological functions of 
Sepsis		Trauma		Common Differentialgene		MASP-1-related gene in Sepsis						MASP-1-related gene in Trauma						GO
MCEMP1		CABIN1		MCEMP1		Gene	Immune	cor	text	pvalue		Gene	Immune	cor	text	pvalue		ONTOLOGY	ID	Description	GeneRatio	BgRatio	pvalue	p.adjust	qvalue	geneID	Count
S100A9		RNF11		ESYT1		ALDH1A1	MASP1	-0.214491	*	0.0305832		B3GNT2	MASP1	0.184792	*	0.0202224		BP	GO:1903039	positive regulation of leukocyte cell-cell adhesion	9/76	239/18723	5.2437e-07	0.000468669	0.000392419	BCL6/CARD11/CD55/HLA-DMB/IL4R/IL7R/RUNX3/SKAP1/ZAP70	9
ESYT1		SLC29A1		HMGB2		ANKRD36B	MASP1	-0.215724	*	0.029622		BST1	MASP1	0.159196	*	0.045813		BP	GO:0002696	positive regulation of leukocyte activation	11/76	409/18723	7.56964e-07	0.000468669	0.000392419	BCL6/CARD11/CD177/CD55/FCRL3/HLA-DMB/IL4R/IL7R/RUNX3/VAMP7/ZAP70	11
S100A8		NOC2L		PCSK7		APOL3	MASP1	-0.228786	*	0.0209178		CARD6	MASP1	0.184777	*	0.0202328		BP	GO:0050867	positive regulation of cell activation	11/76	420/18723	9.81815e-07	0.000468669	0.000392419	BCL6/CARD11/CD177/CD55/FCRL3/HLA-DMB/IL4R/IL7R/RUNX3/VAMP7/ZAP70	11
TXN		RASSF1		CD177		BCL6	MASP1	0.210149	*	0.0341834		CCR5	MASP1	-0.170186	*	0.0326406		BP	GO:0050777	negative regulation of immune response	8/76	194/18723	1.18725e-06	0.000468669	0.000392419	BCL6/CD55/IL4R/IL7R/NLRC3/PLCG1/RNF125/PPARG	8
HMGB2		WDR59		GADD45A		CARD11	MASP1	-0.24619	*	0.012801		CD163	MASP1	0.188666	*	0.0177142		BP	GO:0022409	positive regulation of cell-cell adhesion	9/76	284/18723	2.19399e-06	0.000536	0.000448796	BCL6/CARD11/CD55/HLA-DMB/IL4R/IL7R/RUNX3/SKAP1/ZAP70	9
S100A12		CLUH		HP		CD164	MASP1	-0.242017	*	0.0144425		CD58	MASP1	0.190704	*	0.0165062		BP	GO:0007159	leukocyte cell-cell adhesion	10/76	371/18723	2.468e-06	0.000536	0.000448796	BCL6/CARD11/CD177/CD55/HLA-DMB/IL4R/IL7R/RUNX3/SKAP1/ZAP70	10
PCSK7		TM7SF3		IKZF3		CD55	MASP1	0.216018	*	0.0293965		CLEC1B	MASP1	-0.157787	*	0.0477857		BP	GO:0050870	positive regulation of T cell activation	8/76	216/18723	2.65074e-06	0.000536	0.000448796	BCL6/CARD11/CD55/HLA-DMB/IL4R/IL7R/RUNX3/ZAP70	8
UBL5		HSH2D		SNX3		CUTC	MASP1	-0.214627	*	0.0304761		CRISP3	MASP1	0.175711	*	0.0273379		BP	GO:0002253	activation of immune response	10/76	375/18723	2.71565e-06	0.000536	0.000448796	BTN3A3/CARD11/CD55/FCRL3/ITK/PLCG1/PLEKHA1/SKAP1/ZAP70/MASP2	10
NDUFA1		CNNM3		IL1R2		DOCK10	MASP1	-0.221378	*	0.0255349		DBI	MASP1	-0.19611	*	0.0136438		BP	GO:0050851	antigen receptor-mediated signaling pathway	8/76	240/18723	5.77341e-06	0.00101291	0.000848118	BTN3A3/CARD11/FCRL3/ITK/PLCG1/PLEKHA1/SKAP1/ZAP70	8
CD177		CD101		KLF12		ENO2	MASP1	-0.240547	*	0.015063		DPEP2	MASP1	-0.194525	*	0.0144341		BP	GO:0045619	regulation of lymphocyte differentiation	7/76	174/18723	6.76221e-06	0.00106775	0.000894036	BCL6/CARD11/FCRL3/IL4R/IL7R/RUNX3/ZAP70	7
GADD45A		RSBN1		STOM		EPHX2	MASP1	-0.198252	*	0.0459237		DPY19L3	MASP1	0.196168	*	0.0136157		BP	GO:1903131	mononuclear cell differentiation	10/76	426/18723	8.36253e-06	0.00113016	0.00094629	BCL6/CARD11/DOCK10/FCRL3/IL4R/IL7R/ITK/RUNX3/ZAP70/PPARG	10
HP		PPP1R9B		P2RY10		ERH	MASP1	-0.254118	*	0.010127		DYNLT1	MASP1	0.192396	*	0.015559		BP	GO:1903037	regulation of leukocyte cell-cell adhesion	9/76	336/18723	8.58894e-06	0.00113016	0.00094629	BCL6/CARD11/CD55/HLA-DMB/IL4R/IL7R/RUNX3/SKAP1/ZAP70	9
IKZF3		PPP4R2		UPP1		ERI1	MASP1	-0.221209	*	0.0256501		FBXO30	MASP1	0.176067	*	0.0270231		BP	GO:0002683	negative regulation of immune system process	10/76	434/18723	9.83449e-06	0.00116643	0.000976661	BCL6/CD55/FCRL3/IL4R/IL7R/NLRC3/PLCG1/RNF125/RUNX3/PPARG	10
SNX3		ERGIC3		SAMSN1		EVL	MASP1	-0.218054	*	0.0278752		FLT3LG	MASP1	-0.203957	*	0.0102648		BP	GO:0050852	T cell receptor signaling pathway	6/76	123/18723	1.06784e-05	0.00116643	0.000976661	BTN3A3/CARD11/ITK/PLCG1/SKAP1/ZAP70	6
IL1R2		TRIM28		ANXA3		FBXL5	MASP1	-0.197935	*	0.0462771		IFIT2	MASP1	-0.171731	*	0.0310758		BP	GO:0002443	leukocyte mediated immunity	10/76	440/18723	1.10808e-05	0.00116643	0.000976661	BCL6/BTN3A3/CD177/CD55/HLA-DMB/IL4R/IL7R/PTGDR/VAMP7/MASP2	10
KLF12		FAM102A		RGL4		FBXO30	MASP1	-0.212569	*	0.0321353		IFT20	MASP1	0.194306	*	0.0145464		BP	GO:0002366	leukocyte activation involved in immune response	8/76	275/18723	1.55511e-05	0.00144544	0.00121027	BCL6/CD177/DOCK10/DYSF/HLA-DMB/IL4R/PTGDR/VAMP7	8
STOM		TNFRSF14		BLOC1S1		GBE1	MASP1	-0.206609	*	0.0373769		ITGA7	MASP1	0.193503	*	0.0149648		BP	GO:0051251	positive regulation of lymphocyte activation	9/76	362/18723	1.5562e-05	0.00144544	0.00121027	BCL6/CARD11/CD55/FCRL3/HLA-DMB/IL4R/IL7R/RUNX3/ZAP70	9
P2RY10		LOC91548		ARG1		HIGD1A	MASP1	-0.215204	*	0.0300245		ITGB7	MASP1	-0.19225	*	0.0156388		BP	GO:0002263	cell activation involved in immune response	8/76	279/18723	1.72565e-05	0.001477	0.0012367	BCL6/CD177/DOCK10/DYSF/HLA-DMB/IL4R/PTGDR/VAMP7	8
UPP1		CD300LB		GYG1		HLA-DMB	MASP1	-0.245331	*	0.0131251		KCNE1	MASP1	0.194634	*	0.0142633		BP	GO:0002764	immune response-regulating signaling pathway	10/76	468/18723	1.88722e-05	0.001477	0.0012367	BIRC3/BTN3A3/CARD11/FCRL3/ITK/PLCG1/PLEKHA1/RNF125/SKAP1/ZAP70	10
GSTO1		ATP11A		OSBPL3		HVCN1	MASP1	-0.215238	*	0.0299981		LMNB1	MASP1	0.179252	*	0.0243421		BP	GO:0050671	positive regulation of lymphocyte proliferation	6/76	137/18723	1.97472e-05	0.001477	0.0012367	BCL6/CARD11/CD55/FCRL3/HLA-DMB/ZAP70	6
ETS1		YDJC		SPOCK2		IL7R	MASP1	-0.225653	*	0.0227743		MARCKSL1	MASP1	-0.168044	*	0.0349196		BP	GO:0030098	lymphocyte differentiation	9/76	374/18723	2.01395e-05	0.001477	0.0012367	BCL6/CARD11/DOCK10/FCRL3/IL4R/IL7R/ITK/RUNX3/ZAP70	9
NFATC2		FEM1C		ANKRD22		KBTBD7	MASP1	-0.222272	*	0.0249354		METTL9	MASP1	0.157301	*	0.0484837		BP	GO:0032946	positive regulation of mononuclear cell proliferation	6/76	138/18723	2.05788e-05	0.001477	0.0012367	BCL6/CARD11/CD55/FCRL3/HLA-DMB/ZAP70	6
SAMSN1		UNC119		PCMT1		KCNA3	MASP1	-0.215192	*	0.0300333		MMADHC	MASP1	0.179909	*	0.0238184		BP	GO:0002429	immune response-activating cell surface receptor signaling pathway	8/76	291/18723	2.33462e-05	0.00153599	0.00128609	BTN3A3/CARD11/FCRL3/ITK/PLCG1/PLEKHA1/SKAP1/ZAP70	8
ANXA3		ARRDC2		RORA		LAMTOR3	MASP1	-0.205738	*	0.0381999		MMP8	MASP1	0.178437	*	0.0250056		BP	GO:0002757	immune response-activating signal transduction	8/76	291/18723	2.33462e-05	0.00153599	0.00128609	BTN3A3/CARD11/FCRL3/ITK/PLCG1/PLEKHA1/SKAP1/ZAP70	8
RGL4		SQSTM1		ARL4C		LGALS2	MASP1	-0.214944	*	0.0302274		MSRB3	MASP1	0.189657	*	0.0171172		BP	GO:0042110	T cell activation	10/76	487/18723	2.65203e-05	0.00167502	0.00140251	BCL6/CARD11/CD55/HLA-DMB/IL4R/IL7R/ITK/NLRC3/RUNX3/ZAP70	10
BLOC1S1		RB1		DYNLT1		LOC100190986	MASP1	-0.246677	*	0.0126208		MTF1	MASP1	0.189186	*	0.0173988		BP	GO:0045580	regulation of T cell differentiation	6/76	146/18723	2.83008e-05	0.00171873	0.0014391	BCL6/CARD11/IL4R/IL7R/RUNX3/ZAP70	6
CLIC1		CYB561D2		BCL2A1		MAFG	MASP1	-0.23297	*	0.0186423		NDUFB3	MASP1	0.204036	*	0.0102349		BP	GO:0070665	positive regulation of leukocyte proliferation	6/76	150/18723	3.29527e-05	0.00186031	0.00155765	BCL6/CARD11/CD55/FCRL3/HLA-DMB/ZAP70	6
CSTA		DEPDC5		GPR84		MMP9	MASP1	0.209323	*	0.0349068		PDSS1	MASP1	0.168117	*	0.0348397		BP	GO:0002275	myeloid cell activation involved in immune response	5/76	91/18723	3.41666e-05	0.00186031	0.00155765	CD177/DYSF/IL4R/PTGDR/VAMP7	5
ARG1		ITGB7		MAP4K1		NAT10	MASP1	-0.247468	*	0.0123322		PFDN5	MASP1	-0.19368	*	0.014872		BP	GO:0045582	positive regulation of T cell differentiation	5/76	91/18723	3.41666e-05	0.00186031	0.00155765	BCL6/IL4R/IL7R/RUNX3/ZAP70	5
GYG1		USP38		IL18R1		NDUFAF1	MASP1	-0.229125	*	0.0207248		PIK3AP1	MASP1	0.192998	*	0.0152333		BP	GO:0002768	immune response-regulating cell surface receptor signaling pathway	8/76	315/18723	4.10246e-05	0.00209164	0.00175134	BTN3A3/CARD11/FCRL3/ITK/PLCG1/PLEKHA1/SKAP1/ZAP70	8
OSBPL3		USP11		CYSTM1		NDUFB3	MASP1	-0.195718	*	0.0488151		PSMC6	MASP1	-0.190941	*	0.0163704		BP	GO:0046631	alpha-beta T cell activation	6/76	156/18723	4.10644e-05	0.00209164	0.00175134	BCL6/CD55/IL4R/ITK/RUNX3/ZAP70	6
SPOCK2		IL16		DBI		NLRC3	MASP1	-0.24424	*	0.013365		SIT1	MASP1	-0.182864	*	0.0215824		BP	GO:0050863	regulation of T cell activation	8/76	329/18723	5.57325e-05	0.00275005	0.00230263	BCL6/CARD11/CD55/HLA-DMB/IL4R/IL7R/RUNX3/ZAP70	8
ANKRD22		YOD1		IL18RAP		PCSK7	MASP1	-0.218189	*	0.0277763		SLCO4C1	MASP1	0.190202	*	0.0167968		BP	GO:0045621	positive regulation of lymphocyte differentiation	5/76	104/18723	6.48519e-05	0.00293335	0.00245611	BCL6/IL4R/IL7R/RUNX3/ZAP70	5
PCMT1		PCSK7		VNN1		PLCG1	MASP1	-0.225597	*	0.0228091		SLFN5	MASP1	-0.202436	*	0.0108552		BP	GO:0046634	regulation of alpha-beta T cell activation	5/76	104/18723	6.48519e-05	0.00293335	0.00245611	BCL6/CD55/IL4R/RUNX3/ZAP70	5
RORA		RLIM		NDUFB3		PSMC6	MASP1	-0.249775	*	0.0115236		SNX3	MASP1	0.184214	*	0.0206219		BP	GO:0045785	positive regulation of cell adhesion	9/76	437/18723	6.75996e-05	0.00293335	0.00245611	BCL6/CARD11/CD55/HLA-DMB/IL4R/IL7R/RUNX3/SKAP1/ZAP70	9
ARL4C		PPP1CB		ZBTB4		RAB20	MASP1	0.247231	*	0.0124181		STK3	MASP1	0.169571	*	0.0332812		BP	GO:0002823	negative regulation of adaptive immune response based on somatic recombination of immune receptors built from immunoglobulin superfamily domains	4/76	54/18723	6.79702e-05	0.00293335	0.00245611	BCL6/CD55/IL4R/IL7R	4
DYNLT1		TMED8		TP53I3		RCAN3	MASP1	-0.252003	*	0.0107874		TIFA	MASP1	0.191446	*	0.0160845		BP	GO:0002697	regulation of immune effector process	8/76	339/18723	6.8736e-05	0.00293335	0.00245611	BCL6/CD177/CD55/FCRL3/HLA-DMB/IL4R/IL7R/VAMP7	8
FCER1G		BNIP2		IKZF2		RCHY1	MASP1	-0.248203	*	0.0120693		TIPARP	MASP1	0.171485	*	0.0313209		BP	GO:0022407	regulation of cell-cell adhesion	9/76	448/18723	8.17544e-05	0.00330678	0.00276879	BCL6/CARD11/CD55/HLA-DMB/IL4R/IL7R/RUNX3/SKAP1/ZAP70	9
BCL11B		PRR12		METTL9		RUNX3	MASP1	-0.225291	*	0.0229976		TMCO3	MASP1	0.189761	*	0.0170559		BP	GO:0030217	T cell differentiation	7/76	257/18723	8.25644e-05	0.00330678	0.00276879	BCL6/CARD11/IL4R/IL7R/ITK/RUNX3/ZAP70	7
BCL2A1		NSUN5		DDX24		SEC24A	MASP1	-0.231183	*	0.0195864		TPST1	MASP1	0.178778	*	0.0247265		BP	GO:0002698	negative regulation of immune effector process	5/76	110/18723	8.46943e-05	0.00330678	0.00276879	BCL6/CD55/FCRL3/IL4R/IL7R	5
GPR84		PTP4A3		HK3		SEPHS2	MASP1	-0.232337	*	0.0189723		TSHZ3	MASP1	0.174384	*	0.0285386		BP	GO:0002449	lymphocyte mediated immunity	8/76	350/18723	8.58632e-05	0.00330678	0.00276879	BCL6/BTN3A3/CD55/HLA-DMB/IL4R/IL7R/VAMP7/MASP2	8
MAP4K1		IL5RA		NAT10		SIDT1	MASP1	-0.209917	*	0.03421		UQCRQ	MASP1	-0.170946	*	0.0318624		BP	GO:0046632	alpha-beta T cell differentiation	5/76	112/18723	9.22508e-05	0.00343834	0.00287894	BCL6/IL4R/ITK/RUNX3/ZAP70	5
RBX1		ATP9A		MMP8		SIRPG	MASP1	0.248486	*	0.0119695		VAMP7	MASP1	-0.182164	*	0.022095		BP	GO:0043371	negative regulation of CD4-positive, alpha-beta T cell differentiation	3/76	22/18723	9.36344e-05	0.00343834	0.00287894	BCL6/IL4R/RUNX3	3
HSBP1		C7orf26		IRAK3		SLC26A8	MASP1	-0.226965	*	0.0219803		XRCC4	MASP1	0.164761	*	0.0386735		BP	GO:0002820	negative regulation of adaptive immune response	4/76	59/18723	9.63289e-05	0.00345689	0.00289448	BCL6/CD55/IL4R/IL7R	4
IL18R1		COQ4		NLRC4		SLCO4C1	MASP1	-0.240785	*	0.0149612		ABHD14B	MASP1	-0.215482	**	0.00663938		BP	GO:0043302	positive regulation of leukocyte degranulation	3/76	24/18723	0.000122346	0.00429298	0.00359453	CD177/IL4R/VAMP7	3
CYSTM1		BCL7A		TRAC		SUB1	MASP1	-0.223697	*	0.0240042		ADM	MASP1	0.260094	**	0.00100069		BP	GO:1902105	regulation of leukocyte differentiation	7/76	279/18723	0.000137574	0.00472238	0.00395408	BCL6/CARD11/FCRL3/IL4R/IL7R/RUNX3/ZAP70	7
NOP10		KAT7		SBK1		TARBP1	MASP1	-0.214023	*	0.0307745		ANO10	MASP1	0.258658	**	0.00106913		BP	GO:0046639	negative regulation of alpha-beta T cell differentiation	3/76	26/18723	0.000156249	0.00510105	0.00427113	BCL6/IL4R/RUNX3	3
DBI		SDHAF1		PARP15		TRIB2	MASP1	-0.248192	*	0.0120733		ARG1	MASP1	0.254858	**	0.0012715		BP	GO:0046635	positive regulation of alpha-beta T cell activation	4/76	67/18723	0.000158297	0.00510105	0.00427113	CD55/IL4R/RUNX3/ZAP70	4
IL18RAP		DDX19A		UQCRQ		TSPAN2	MASP1	-0.197731	*	0.0465056		ATP9A	MASP1	0.258031	**	0.00110033		BP	GO:2000514	regulation of CD4-positive, alpha-beta T cell activation	4/76	67/18723	0.000158297	0.00510105	0.00427113	BCL6/CD55/IL4R/RUNX3	4
VNN1		SFI1		CD6		XRCC4	MASP1	-0.242877	*	0.0140902		CCR3	MASP1	-0.254137	**	0.00131365		BP	GO:0046651	lymphocyte proliferation	7/76	288/18723	0.0001673	0.00511691	0.00428442	BCL6/CARD11/CD55/FCRL3/HLA-DMB/IL7R/ZAP70	7
LILRA5		ARFGEF1		IL2RB		ZAP70	MASP1	-0.218076	*	0.0278587		CDADC1	MASP1	0.237509	**	0.00271901		BP	GO:0046637	regulation of alpha-beta T cell differentiation	4/76	68/18723	0.000167676	0.00511691	0.00428442	BCL6/IL4R/RUNX3/ZAP70	4
LSM1		ACSF2		THEM4		ZNF230	MASP1	-0.242899	*	0.014081		CLEC5A	MASP1	0.222483	**	0.00504254		BP	GO:0050727	regulation of inflammatory response	8/76	386/18723	0.000168511	0.00511691	0.00428442	BCL6/BIRC3/MMP9/NLRC3/NR1D2/PLCG1/VAMP7/PPARG	8
NDUFB3		ZDHHC20		CKAP4		ACSL3	MASP1	-0.256979	**	0.00929038		EMC2	MASP1	0.215838	**	0.00654841		BP	GO:0032943	mononuclear cell proliferation	7/76	291/18723	0.000178292	0.00531176	0.00444757	BCL6/CARD11/CD55/FCRL3/HLA-DMB/IL7R/ZAP70	7
ZBTB4		PLEKHO1		TIAM1		ADAM9	MASP1	-0.256493	**	0.00942813		ENTPD6	MASP1	-0.205135	**	0.00972139		BP	GO:0043299	leukocyte degranulation	4/76	73/18723	0.000220693	0.00645323	0.00540332	CD177/IL4R/PTGDR/VAMP7	4
CARNS1		SCYL2		S100P		AZI2	MASP1	-0.306049	**	0.00183677		ENTPD7	MASP1	0.242819	**	0.00216641		BP	GO:2000515	negative regulation of CD4-positive, alpha-beta T cell activation	3/76	32/18723	0.000292902	0.00840895	0.00704086	BCL6/IL4R/RUNX3	3
TP53I3		WDR44		CLEC4D		BTN3A3	MASP1	-0.2766	**	0.0050202		EPAS1	MASP1	0.226757	**	0.00424609		BP	GO:0050670	regulation of lymphocyte proliferation	6/76	225/18723	0.000305572	0.00847818	0.00709882	BCL6/CARD11/CD55/FCRL3/HLA-DMB/ZAP70	6
IKZF2		C16orf58		RAB32		CCDC126	MASP1	-0.27064	**	0.00607956		EPHX2	MASP1	-0.20682	**	0.00923005		BP	GO:0070661	leukocyte proliferation	7/76	318/18723	0.000306052	0.00847818	0.00709882	BCL6/CARD11/CD55/FCRL3/HLA-DMB/IL7R/ZAP70	7
KMT2A		VPS54		SERPINB1		CHUK	MASP1	-0.295859	**	0.00263072		ERI1	MASP1	0.255427	**	0.00123912		BP	GO:0002703	regulation of leukocyte mediated immunity	6/76	226/18723	0.000312906	0.00851859	0.00713266	BCL6/CD177/CD55/IL4R/IL7R/VAMP7	6
METTL9		STUB1		BCL9L		COX6C	MASP1	-0.294672	**	0.00274103		FBXL5	MASP1	0.247188	**	0.00179058		BP	GO:0032944	regulation of mononuclear cell proliferation	6/76	227/18723	0.000320377	0.00857415	0.00717918	BCL6/CARD11/CD55/FCRL3/HLA-DMB/ZAP70	6
GATA3		CROCC		CNIH4		DYSF	MASP1	0.255611	**	0.0096826		FEM1C	MASP1	0.237646	**	0.00270329		BP	GO:1902107	positive regulation of leukocyte differentiation	5/76	157/18723	0.000444918	0.0115168	0.00964308	BCL6/IL4R/IL7R/RUNX3/ZAP70	5
DDX24		NSUN5P1		ITGB7		EMC2	MASP1	-0.295961	**	0.00262145		GALNT14	MASP1	0.24985	**	0.00159178		BP	GO:1903708	positive regulation of hemopoiesis	5/76	157/18723	0.000444918	0.0115168	0.00964308	BCL6/IL4R/IL7R/RUNX3/ZAP70	5
HK3		PLCD3		CD5		FAR1	MASP1	-0.29042	**	0.00317111		GCLM	MASP1	0.249065	**	0.0016482		BP	GO:0070663	regulation of leukocyte proliferation	6/76	245/18723	0.000480505	0.0122374	0.0102464	BCL6/CARD11/CD55/FCRL3/HLA-DMB/ZAP70	6
NAT10		AZI2		MMADHC		FCRL3	MASP1	-0.272156	**	0.00579286		GNG5	MASP1	0.209969	**	0.00819963		BP	GO:0002460	adaptive immune response based on somatic recombination of immune receptors built from immunoglobulin superfamily domains	7/76	356/18723	0.000601064	0.0150648	0.0126138	BCL6/BTN3A3/CD55/HLA-DMB/IL4R/IL7R/MASP2	7
MMP8		GTDC1		PRKCH		GCLM	MASP1	-0.290623	**	0.00314921		GPR160	MASP1	0.212242	**	0.00752076		BP	GO:0030890	positive regulation of B cell proliferation	3/76	42/18723	0.000658459	0.0162454	0.0136024	BCL6/CARD11/FCRL3	3
TCF7		FCHO1		ZAP70		GMFB	MASP1	-0.259818	**	0.00852116		GPR84	MASP1	0.220225	**	0.00551512		BP	GO:0002444	myeloid leukocyte mediated immunity	4/76	99/18723	0.000704911	0.0166334	0.0139272	CD177/IL4R/PTGDR/VAMP7	4
SYNE2		CD200R1		LCK		GOLGA8A	MASP1	-0.273581	**	0.00553432		HGF	MASP1	0.244839	**	0.00198451		BP	GO:0042100	B cell proliferation	4/76	99/18723	0.000704911	0.0166334	0.0139272	BCL6/CARD11/FCRL3/IL7R	4
IRAK3		KLHL2		IL11RA		GSKIP	MASP1	-0.262543	**	0.00783612		HIF1A	MASP1	0.217673	**	0.00609696		BP	GO:0046636	negative regulation of alpha-beta T cell activation	3/76	43/18723	0.000705786	0.0166334	0.0139272	BCL6/IL4R/RUNX3	3
CCR6		MT1E		PBXIP1		IL10	MASP1	-0.280859	**	0.00424478		HK3	MASP1	0.25909	**	0.0010481		BP	GO:1903706	regulation of hemopoiesis	7/76	367/18723	0.000719177	0.0166997	0.0139828	BCL6/CARD11/FCRL3/IL4R/IL7R/RUNX3/ZAP70	7
NLRC4		RNF146		LDHA		IL4R	MASP1	0.255079	**	0.00983884		HP	MASP1	0.204903	**	0.009912		BP	GO:0042102	positive regulation of T cell proliferation	4/76	101/18723	0.000759904	0.0173897	0.0145605	CARD11/CD55/HLA-DMB/ZAP70	4
TRAC		PDLIM2		CD3G		ITK	MASP1	-0.296832	**	0.00254338		IFNGR1	MASP1	0.217636	**	0.00610566		BP	GO:0035710	CD4-positive, alpha-beta T cell activation	4/76	102/18723	0.000788507	0.0177865	0.0148927	BCL6/CD55/IL4R/RUNX3	4
ABLIM1		HMOX2		MS4A4A		LIG4	MASP1	-0.278749	**	0.00468078		IL18RAP	MASP1	0.244598	**	0.0020054		BP	GO:0043300	regulation of leukocyte degranulation	3/76	46/18723	0.000860603	0.0188915	0.015818	CD177/IL4R/VAMP7	3
SBK1		PIK3R6		MORC2-AS1		MORC2-AS1	MASP1	-0.260587	**	0.00832271		IL32	MASP1	-0.22868	**	0.00392628		BP	GO:0043312	neutrophil degranulation	2/76	11/18723	0.00087339	0.0188915	0.015818	CD177/VAMP7	2
PARP15		APBA2		RAB27A		NCALD	MASP1	0.28982	**	0.00323639		LDHA	MASP1	0.227192	**	0.00417174		BP	GO:0045628	regulation of T-helper 2 cell differentiation	2/76	11/18723	0.00087339	0.0188915	0.015818	BCL6/IL4R	2
UQCRQ		POLD1		GNG5		OAS2	MASP1	-0.267564	**	0.00670065		LGALS2	MASP1	-0.239852	**	0.00246107		BP	GO:0002819	regulation of adaptive immune response	5/76	183/18723	0.000890412	0.0189995	0.0159084	BCL6/CD55/IL4R/IL7R/SKAP1	5
KDM2B		OSBPL9		UGCG		OSBPL3	MASP1	-0.284256	**	0.00390263		LIN7A	MASP1	0.25382	**	0.00133255		BP	GO:0045581	negative regulation of T cell differentiation	3/76	47/18723	0.000916609	0.0192977	0.0161581	BCL6/IL4R/RUNX3	3
CD6		AGTPBP1		SUMF2		OXNAD1	MASP1	-0.295746	**	0.00264105		LOC100190986	MASP1	-0.256703	**	0.00113065		BP	GO:0043303	mast cell degranulation	3/76	48/18723	0.000974877	0.0202544	0.0169591	IL4R/PTGDR/VAMP7	3
SMAD3		SPAG17		CD247		PFDN5	MASP1	-0.278817	**	0.0046704		MAFG	MASP1	0.240716	**	0.00237169		BP	GO:0002279	mast cell activation involved in immune response	3/76	49/18723	0.00103544	0.0212332	0.0177787	IL4R/PTGDR/VAMP7	3
CKLF		RAB32		PLCG1		PLEKHA1	MASP1	-0.31306	**	0.00142427		MCEMP1	MASP1	0.239177	**	0.00253306		BP	GO:0002448	mast cell mediated immunity	3/76	50/18723	0.00109833	0.0219528	0.0183812	IL4R/PTGDR/VAMP7	3
SRP14		DSE		AHNAK		PRDM5	MASP1	-0.261944	**	0.00798244		NHS	MASP1	-0.222407	**	0.00505785		BP	GO:0046638	positive regulation of alpha-beta T cell differentiation	3/76	50/18723	0.00109833	0.0219528	0.0183812	IL4R/RUNX3/ZAP70	3
IL2RB		SIPA1L2		BST1		PRSS33	MASP1	0.285037	**	0.00380232		NLRC4	MASP1	0.237312	**	0.00274187		BP	GO:0002285	lymphocyte activation involved in immune response	5/76	194/18723	0.0011554	0.0224062	0.0187609	BCL6/DOCK10/HLA-DMB/IL4R/VAMP7	5
THEM4		ABHD14B		HLA-DPB1		PTGDR	MASP1	-0.30252	**	0.00208296		NME8	MASP1	0.24388	**	0.00206899		BP	GO:0043370	regulation of CD4-positive, alpha-beta T cell differentiation	3/76	51/18723	0.00116359	0.0224062	0.0187609	BCL6/IL4R/RUNX3	3
SDF2		CUEDC1		ARHGEF18		PTPN4	MASP1	-0.26502	**	0.00725636		NR2E1	MASP1	0.245043	**	0.00196695		BP	GO:1903307	positive regulation of regulated secretory pathway	3/76	51/18723	0.00116359	0.0224062	0.0187609	CD177/IL4R/VAMP7	3
CKAP4		CHID1		DHRS9		RBM4B	MASP1	-0.287728	**	0.00347384		OLFM4	MASP1	0.222209	**	0.00509786		BP	GO:0002638	negative regulation of immunoglobulin production	2/76	13/18723	0.00123212	0.0234401	0.0196265	BCL6/FCRL3	2
GLRX		PMS2P1		BMX		RCC2	MASP1	-0.314406	**	0.0013555		PBXIP1	MASP1	-0.216553	**	0.00636904		BP	GO:0002707	negative regulation of lymphocyte mediated immunity	3/76	53/18723	0.00130133	0.024462	0.0204822	BCL6/CD55/IL7R	3
TIAM1		PPM1B		MAPK14		RNF125	MASP1	-0.322232	**	0.0010121		PCSK7	MASP1	-0.219717	**	0.00562681		BP	GO:0033008	positive regulation of mast cell activation involved in immune response	2/76	14/18723	0.0014337	0.0262973	0.0220189	IL4R/VAMP7	2
FMNL3		OLIG2		RCAN3		SKAP1	MASP1	-0.277482	**	0.00487829		PDZD8	MASP1	0.222823	**	0.00497446		BP	GO:0043306	positive regulation of mast cell degranulation	2/76	14/18723	0.0014337	0.0262973	0.0220189	IL4R/VAMP7	2
S100P		TNFSF13B		LBH		SLC22A15	MASP1	-0.295554	**	0.00265869		PRDM5	MASP1	0.23925	**	0.00252519		BP	GO:0045620	negative regulation of lymphocyte differentiation	3/76	55/18723	0.00144893	0.0262973	0.0220189	BCL6/IL4R/RUNX3	3
DYRK2		RUNX1-IT1		NLRC3		SLC25A24	MASP1	-0.26718	**	0.00678212		PRSS33	MASP1	-0.245812	**	0.00190191		BP	GO:0002886	regulation of myeloid leukocyte mediated immunity	3/76	56/18723	0.00152651	0.0270054	0.0226117	CD177/IL4R/VAMP7	3
CLEC4D		LMF2		CDC25B		SLC38A1	MASP1	-0.256018	**	0.00956441		RAB20	MASP1	0.246829	**	0.00181906		BP	GO:0031529	ruffle organization	3/76	56/18723	0.00152651	0.0270054	0.0226117	EVL/PLEKHA1/RCC2	3
RAB32		SUGP1		CD4		SMIM3	MASP1	-0.313682	**	0.0013921		RAB31	MASP1	0.23294	**	0.00329384		BP	GO:0016064	immunoglobulin mediated immune response	5/76	207/18723	0.00153925	0.0270054	0.0226117	BCL6/CD55/HLA-DMB/IL4R/MASP2	5
SERPINB1		CAMK1		CLEC5A		ST3GAL5	MASP1	-0.312743	**	0.00144091		RHOU	MASP1	0.206035	**	0.00950413		BP	GO:0019724	B cell mediated immunity	5/76	210/18723	0.00163975	0.0277153	0.0232062	BCL6/CD55/HLA-DMB/IL4R/MASP2	5
BCL9L		SRRM2-AS1		GCNT4		SUMF2	MASP1	-0.275062	**	0.00527648		RNF146	MASP1	0.210368	**	0.00807678		BP	GO:0045064	T-helper 2 cell differentiation	2/76	15/18723	0.00164993	0.0277153	0.0232062	BCL6/IL4R	2
CNIH4		GSKIP		NDUFAF1		TAX1BP1	MASP1	-0.294694	**	0.00273889		RPS6KA5	MASP1	-0.222032	**	0.0051338		BP	GO:1905288	vascular associated smooth muscle cell apoptotic process	2/76	15/18723	0.00164993	0.0277153	0.0232062	DNMT1/PPARG	2
CA5B		RANBP1		RUNX3		TCAIM	MASP1	-0.315752	**	0.00128977		S100P	MASP1	0.238005	**	0.00266245		BP	GO:1905459	regulation of vascular associated smooth muscle cell apoptotic process	2/76	15/18723	0.00164993	0.0277153	0.0232062	DNMT1/PPARG	2
ITGB7		ARFGAP3		TSEN54		TRIQK	MASP1	-0.298472	**	0.00240203		SGK1	MASP1	-0.22077	**	0.00539762		BP	GO:0002713	negative regulation of B cell mediated immunity	2/76	16/18723	0.00188068	0.0309333	0.0259006	BCL6/CD55	2
CD5		METTL9		RBM4B		VAMP7	MASP1	-0.32239	**	0.00100606		SLC22A15	MASP1	0.235842	**	0.00291726		BP	GO:0002890	negative regulation of immunoglobulin mediated immune response	2/76	16/18723	0.00188068	0.0309333	0.0259006	BCL6/CD55	2
MMADHC		NSUN3		FAM102A		WBP4	MASP1	-0.32161	**	0.00103616		STOM	MASP1	0.242776	**	0.0021704		BP	GO:0045576	mast cell activation	3/76	62/18723	0.00204673	0.0333175	0.0278969	IL4R/PTGDR/VAMP7	3
TESPA1		LIME1		SAMD3		BIRC3	MASP1	-0.381796	***	8.49e-05		TAF13	MASP1	-0.210222	**	0.0081216		BP	GO:2000696	regulation of epithelial cell differentiation involved in kidney development	2/76	17/18723	0.00212585	0.0338355	0.0283307	MMP9/PRKX	2
UBE2F		RANBP3		GPR160		C1D	MASP1	-0.38243	***	7.29e-05		TAX1BP1	MASP1	-0.223161	**	0.00490779		BP	GO:0002274	myeloid leukocyte activation	5/76	223/18723	0.00213184	0.0338355	0.0283307	CD177/DYSF/IL4R/PTGDR/VAMP7	5
PET100		PRDM2		PLEKHA1		CD177	MASP1	0.356928	***	0.000252811		TBC1D8	MASP1	0.249037	**	0.00165019		BP	GO:0002704	negative regulation of leukocyte mediated immunity	3/76	63/18723	0.00214284	0.0338355	0.0283307	BCL6/CD55/IL7R	3
PRKCH		RCHY1		DACH1		COX7C	MASP1	-0.418086	***	1.48e-05		TIGD3	MASP1	-0.206096	**	0.00948263		BP	GO:0030888	regulation of B cell proliferation	3/76	64/18723	0.00224172	0.0350462	0.0293444	BCL6/CARD11/FCRL3	3
HNRNPH1		PANK4		PZP		DBI	MASP1	-0.348842	***	0.00035412		TRANK1	MASP1	-0.240619	**	0.00238161		BP	GO:0042113	B cell activation	6/76	334/18723	0.00236184	0.0362153	0.0303233	BCL6/CARD11/DOCK10/FCRL3/IL7R/ZAP70	6
ZAP70		STRN3		LOC100190986		DNMT1	MASP1	-0.413653	***	1.85e-05		ZDHHC20	MASP1	0.227427	**	0.0041322		BP	GO:0002283	neutrophil activation involved in immune response	2/76	18/18723	0.0023853	0.0362153	0.0303233	CD177/VAMP7	2
LCK		P4HTM		NR1D2		DPY30	MASP1	-0.50607	***	8.97e-08		ZDHHC3	MASP1	0.245885	**	0.00189584		BP	GO:0045623	negative regulation of T-helper cell differentiation	2/76	18/18723	0.0023853	0.0362153	0.0303233	BCL6/IL4R	2
IL11RA		INO80E		SLIRP		IMP3	MASP1	-0.338743	***	0.000533087		ZNF230	MASP1	0.220843	**	0.00538204		BP	GO:0030183	B cell differentiation	4/76	141/18723	0.00259924	0.0390876	0.0327283	BCL6/CARD11/DOCK10/FCRL3	4
PBXIP1		PMS2P3		PVRIG		LOC93622	MASP1	-0.426896	***	9.4e-06		ACSL1	MASP1	0.283679	***	0.000320551		BP	GO:0002699	positive regulation of immune effector process	5/76	235/18723	0.00267471	0.0398431	0.0333608	CD177/CD55/HLA-DMB/IL4R/VAMP7	5
G0S2		MRPL50		ATP8B2		NR1D2	MASP1	-0.342282	***	0.000462568		ACSL3	MASP1	0.278769	***	0.00040961		BP	GO:0032930	positive regulation of superoxide anion generation	2/76	20/18723	0.00294662	0.0426855	0.0357408	CD177/HVCN1	2
LDHA		LRP5		PRKX		PARP15	MASP1	-0.361168	***	0.00021113		AGFG1	MASP1	0.280484	***	0.000376164		BP	GO:0033005	positive regulation of mast cell activation	2/76	20/18723	0.00294662	0.0426855	0.0357408	IL4R/VAMP7	2
CD3G		HGF		TRBC1		PLA2G4A	MASP1	-0.385709	***	7.1e-05		AGTPBP1	MASP1	0.31341	***	6.61e-05		BP	GO:0039535	regulation of RIG-I signaling pathway	2/76	20/18723	0.00294662	0.0426855	0.0357408	BIRC3/RNF125	2
MS4A4A		CCR3		ZNF783		PNPLA8	MASP1	-0.329571	***	0.000764319		AHNAK	MASP1	-0.42352	***	4.04e-08		BP	GO:0006123	mitochondrial electron transport, cytochrome c to oxygen	2/76	21/18723	0.00324826	0.0459638	0.0384857	COX6C/COX7C	2
RARA-AS1		LRRC45		PFKFB2		POLR2K	MASP1	-0.443452	***	3.88e-06		ALDH1A1	MASP1	-0.380692	***	8.04e-07		BP	GO:0046641	positive regulation of alpha-beta T cell proliferation	2/76	21/18723	0.00324826	0.0459638	0.0384857	CD55/ZAP70	2
TIMM8B		TWF1		SKAP1		PPP1R16B	MASP1	-0.330827	***	0.000727994		ALOX5	MASP1	0.281978	***	0.000349129		BP	GO:0002637	regulation of immunoglobulin production	3/76	73/18723	0.00326026	0.0459638	0.0384857	BCL6/FCRL3/IL4R	3
MORC2-AS1		AS3MT		TRIQK		PRKX	MASP1	-0.38278	***	8.12e-05		ANKRD22	MASP1	0.31861	***	4.93e-05		BP	GO:0033077	T cell differentiation in thymus	3/76	75/18723	0.00351915	0.0491747	0.0411743	CARD11/IL7R/ZAP70	3
IL10RA		NR2E3		CAMK4		PSMA2	MASP1	-0.358477	***	0.000236771		ANKRD36B	MASP1	-0.409458	***	1.21e-07		BP	GO:0045061	thymic T cell selection	2/76	22/18723	0.00356372	0.0493606	0.0413299	CARD11/ZAP70	2
RAB27A		SMPD3		P2RY8		RPL31	MASP1	-0.400422	***	3.55e-05		ANXA3	MASP1	0.274701	***	0.000500207		BP	GO:0032418	lysosome localization	3/76	77/18723	0.0037903	0.0520424	0.0435754	IL4R/PTGDR/VAMP7	3
GNG5		IL1F10		AGFG1		RPS27L	MASP1	-0.372568	***	0.000128548		APOL3	MASP1	-0.456671	***	2.45e-09		BP	GO:0031348	negative regulation of defense response	5/76	258/18723	0.00398561	0.0542524	0.0454259	NLRC3/NR1D2/PLCG1/RNF125/PPARG	5
UGCG		PRSS33		NPIPA1		SLIRP	MASP1	-0.368763	***	0.000136875		AQP3	MASP1	-0.489898	***	8.02e-11		BP	GO:0032928	regulation of superoxide anion generation	2/76	24/18723	0.00423567	0.0566791	0.0474577	CD177/HVCN1	2
DCTN6		PIGT		KIF1B		SSRP1	MASP1	-0.32766	***	0.000822826		ARHGEF18	MASP1	-0.377031	***	1.26e-06		BP	GO:0039531	regulation of viral-induced cytoplasmic pattern recognition receptor signaling pathway	2/76	24/18723	0.00423567	0.0566791	0.0474577	BIRC3/RNF125	2
ZMAT2		SURF1		IFT20		TAF13	MASP1	-0.376628	***	0.00010727		ARL4C	MASP1	-0.454103	***	3.09e-09		BP	GO:0002700	regulation of production of molecular mediator of immune response	4/76	164/18723	0.00446289	0.0592177	0.0495833	BCL6/CD55/FCRL3/IL4R	4
SUMF2		UBA6		ADAM9		TOMM5	MASP1	-0.478386	***	5.18e-07		ARRB1	MASP1	-0.476423	***	3.68e-10		CC	GO:0045121	membrane raft	7/77	335/19550	0.000350674	0.030201	0.0265407	BIRC3/CARD11/CD177/CD55/KCNA3/SKAP1/ZAP70	7
PAQR8		GALT		TNIK		TRIT1	MASP1	-0.339105	***	0.000525447		ASPH	MASP1	0.338894	***	1.49e-05		CC	GO:0098857	membrane microdomain	7/77	335/19550	0.000350674	0.030201	0.0265407	BIRC3/CARD11/CD177/CD55/KCNA3/SKAP1/ZAP70	7
CD1C		KIF1B		TP53		UQCRQ	MASP1	-0.388502	***	6.24e-05		ATP11B	MASP1	0.30497	***	0.000105237		CC	GO:0070069	cytochrome complex	3/77	42/19550	0.000603827	0.030201	0.0265407	COX6C/COX7C/UQCRQ	3
MYL12B		PTGDR2		TLR5		ABHD14B	MASP1	-0.153785		0.122669		ATP6V0E2	MASP1	-0.414734	***	8.06e-08		CC	GO:0070469	respirasome	4/77	100/19550	0.000655115	0.030201	0.0265407	COX6C/COX7C/HIGD1A/UQCRQ	4
CD247		SNRNP70		CD3E		ACER3	MASP1	-0.094345		0.345001		ATP6V1C1	MASP1	0.261137	***	0.0009535		CC	GO:0001772	immunological synapse	3/77	44/19550	0.000692684	0.030201	0.0265407	CARD11/SKAP1/ZAP70	3
MYCBP2		SPHK2		IL32		ACSL1	MASP1	0.111184		0.265442		ATP8B2	MASP1	-0.488121	***	1e-10
IL24		CLTC		DDAH2		ACTR10	MASP1	-0.0950351		0.342046		B3GNT5	MASP1	0.312145	***	7.09e-05
IFFO2		SOX1		OXNAD1		ADAMTS3	MASP1	-0.050513		0.614127		B4GALT5	MASP1	0.408278	***	1.32e-07
PLCG1		FAM160B1		HLA-DMB		ADM	MASP1	0.083511		0.403393		BAZ1A	MASP1	0.391803	***	4.47e-07
GMFG		GCDH		DOCK10		AGFG1	MASP1	-0.0404126		0.686276		BCL2A1	MASP1	0.289746	***	0.000235366
AHNAK		SIGIRR		NELL2		AGTPBP1	MASP1	-0.0857954		0.390618		BCL6	MASP1	0.412008	***	9.95e-08
FTO		AGFG1		ZDHHC3		AHNAK	MASP1	-0.142476		0.15294		BCL9L	MASP1	-0.49964	***	1.86e-11
BST1		USP9X		LOC93622		ALOX5	MASP1	0.0876274		0.38055		BIN1	MASP1	-0.424887	***	3.63e-08
HLA-DPB1		ARRB1		CCND2		ANKRD22	MASP1	-0.102691		0.303859		BIRC3	MASP1	-0.435106	***	1.58e-08
ARHGEF18		PMPCA		LOC100507507		ANKRD55	MASP1	0.0879554		0.378764		BMX	MASP1	0.300331	***	0.000135108
TBCA		FKBP5		IMP3		ANO10	MASP1	-0.022567		0.821606		BNIP2	MASP1	0.261229	***	0.000949471
DHRS9		DNASE2		TBX21		ANXA3	MASP1	0.0600675		0.548098		BTN3A1	MASP1	-0.349007	***	8e-06
ZBTB25		IL18R1		PPP1R3D		APRT	MASP1	-0.101458		0.309724		BTN3A2	MASP1	-0.412349	***	9.69e-08
BMX		MATK		FCGR1A		AQP3	MASP1	0.0133389		0.894		BTN3A3	MASP1	-0.457435	***	2.29e-09
RASA3		VIPR1		OAT		ARG1	MASP1	-0.0402429		0.687524		C4orf3	MASP1	0.281224	***	0.000362551
MAGED1		HINT2		PSTPIP2		ARHGEF18	MASP1	-0.0713539		0.475428		CAMK4	MASP1	-0.414566	***	8.17e-08
MAPK14		GRAP		WIPI1		ARL4C	MASP1	-0.116918		0.241461		CARD11	MASP1	-0.398502	***	2.75e-07
RCAN3		SAMM50		SCML4		ARRB1	MASP1	-0.142272		0.153532		CCND2	MASP1	-0.495575	***	3.68e-11
CD28		TMEM156		CD2		ASPH	MASP1	-0.101424		0.309886		CD160	MASP1	-0.413575	***	8.82e-08
FCAR		SMARCC2		SLC38A1		ATP11B	MASP1	-0.0630757		0.528212		CD177	MASP1	0.276344	***	0.000461588
LBH		MAZ		TCN1		ATP6V0E2	MASP1	0.175702		0.077373		CD2	MASP1	-0.489597	***	8.33e-11
NLRC3		RHOC		IL7R		ATP6V1C1	MASP1	-0.0649982		0.515696		CD247	MASP1	-0.468461	***	5.39e-10
CDC25B		TUBGCP6		PEBP1		ATP8B2	MASP1	0.0204975		0.837734		CD27	MASP1	-0.547794	***	0
PPP1R13B		GADD45A		TRG-AS1		ATP9A	MASP1	0.070189		0.482678		CD3D	MASP1	-0.478985	***	2.81e-10
CD4		CALML4		ZNF438		AZIN1	MASP1	-0.192111		0.0531922		CD3E	MASP1	-0.392962	***	4.11e-07
PPP3CC		DPEP2		PIK3C2B		B3GNT2	MASP1	-0.165218		0.0969939		CD3G	MASP1	-0.42419	***	3.83e-08
CLEC5A		PRR13		CARD11		B3GNT5	MASP1	-0.0858745		0.390179		CD4	MASP1	-0.337823	***	1.6e-05
GPR174		SRRM2		VPS9D1		B4GALT5	MASP1	0.0367032		0.713757		CD40LG	MASP1	-0.402366	***	2.06e-07
GCNT4		ORMDL3		RPS6KA5		BAZ1A	MASP1	-0.0737061		0.46097		CD5	MASP1	-0.330786	***	2.43e-05
AMIGO1		CHMP2B		HAT1		BCL2A1	MASP1	-0.101662		0.30875		CD55	MASP1	0.273797	***	0.000522701
NDUFAF1		SLAMF6		IDI1		BCL9L	MASP1	-0.0956794		0.338197		CD59	MASP1	0.363091	***	3.23e-06
ZC3H12D		ADAM9		GRB10		BIN1	MASP1	-0.0617073		0.537213		CD6	MASP1	-0.304286	***	0.000109217
SYNC		STAG3L3		PTPN4		BLOC1S1	MASP1	-0.0196154		0.844629		CD81	MASP1	-0.480944	***	2.28e-10
PLAC8		TNK2		SEPHS2		BMX	MASP1	-0.00956172		0.923921		CD8A	MASP1	-0.485	***	1.45e-10
COX7A2		NIPAL3		SIT1		BNIP2	MASP1	-0.134039		0.178952		CDC25B	MASP1	-0.457006	***	2.38e-09
RUNX3		TOR1AIP2		RCC2		BST1	MASP1	-0.0283911		0.776639		CEACAM1	MASP1	0.294066	***	0.000188119
TSEN54		MCM7		BCL6		BTN3A1	MASP1	-0.0878989		0.379072		CEBPD	MASP1	0.356686	***	4.9e-06
KLHL3		PFKFB2		RAB20		BTN3A2	MASP1	-0.10441		0.295803		CHUK	MASP1	0.294848	***	0.000180576
UTRN		TMEM222		MFF		C4orf3	MASP1	-0.030325		0.761862		CKAP4	MASP1	0.312929	***	6.79e-05
UNC5A		RAB21		FLT3LG		CAMK4	MASP1	-0.114113		0.252996		CLEC4D	MASP1	0.307453	***	9.19e-05
ATP6V1E1		CDC73		HVCN1		CARD6	MASP1	-0.123873		0.21445		CLEC4E	MASP1	0.301468	***	0.000127125
FYN		ZBTB40		RNF125		CCND2	MASP1	-0.0924224		0.354955		CNIH4	MASP1	0.301447	***	0.00012727
LTB4R		IL18BP		PDZD4		CCR3	MASP1	0.139581		0.161525		COX6C	MASP1	-0.470782	***	6.49e-10
RBM4B		CDK10		XRCC4		CCR5	MASP1	-0.0647157		0.518138		COX7C	MASP1	-0.502972	***	8.97e-12
ZHX2		NSUN7		CLEC4E		CCRL2	MASP1	-0.180372		0.0697282		CPD	MASP1	0.301846	***	0.000124577
MRPL33		MPPE1		DPY19L3		CD160	MASP1	0.114509		0.251346		CPEB4	MASP1	0.43998	***	1.05e-08
LAMTOR5		PTH2		PRKCQ		CD163	MASP1	-0.123466		0.215969		CR1	MASP1	0.330661	***	2.45e-05
FAM102A		PTEN		ZNF337		CD2	MASP1	-0.0678368		0.497498		CSF1R	MASP1	-0.399397	***	2.57e-07
SAMD3		CPD		MAP2K6		CD22	MASP1	-0.108911		0.275384		CSGALNACT2	MASP1	0.32018	***	4.51e-05
GUSBP2		ITGAL		CD59		CD247	MASP1	-0.151308		0.128867		CTSW	MASP1	-0.412151	***	9.84e-08
AGAP6		EXOSC5		PGS1		CD27	MASP1	-0.114673		0.251109		CX3CR1	MASP1	-0.418777	***	5.88e-08
GPR160		CAB39		PFKFB3		CD3D	MASP1	-0.109148		0.274334		CXXC5	MASP1	-0.525821	***	0
SLC25A45		LFNG		SIDT1		CD3E	MASP1	-0.0484364		0.628784		CYSTM1	MASP1	0.303766	***	0.000112335
PLEKHA1		CACNB1		MAFG		CD3G	MASP1	-0.0504436		0.61407		DACH1	MASP1	0.263389	***	0.000858585
LY96		BTBD2		PRSS33		CD4	MASP1	-0.148922		0.135064		DDAH2	MASP1	0.274412	***	0.000507303
HLA-DPA1		RFX5		CEACAM1		CD40LG	MASP1	0.040164		0.688568		DDX24	MASP1	-0.517058	***	0
DACH1		EIF4E3		IFNGR1		CD5	MASP1	-0.116997		0.241141		DHRS13	MASP1	0.379292	***	1.08e-06
FLOT1		OLFML2A		JAK2		CD58	MASP1	-0.100237		0.315607		DHRS3	MASP1	-0.42534	***	3.5e-08
PZP		TMC8		CD81		CD59	MASP1	-0.0343396		0.731464		DHRS9	MASP1	0.283052	***	0.00033082
LOC100190986		PRRG1		SLAMF6		CD6	MASP1	0.16126		0.105353		DNMT1	MASP1	-0.548	***	0
NR1D2		SLMAP		FKBP5		CD81	MASP1	-0.115753		0.246207		DOCK10	MASP1	-0.448244	***	5.17e-09
A2M-AS1		ADRA1B		ATP6V0E2		CD8A	MASP1	-0.0580998		0.561301		DPY30	MASP1	-0.453176	***	3.35e-09
SLIRP		ZDHHC3		CARD6		CDADC1	MASP1	-0.116103		0.244772		DUSP13	MASP1	0.28102	***	0.000366258
PVRIG		SSR2		LIN7A		CDC25B	MASP1	-0.0628156		0.529917		DYSF	MASP1	0.325693	***	3.28e-05
ATP8B2		CTNNAL1		PFDN5		CEACAM1	MASP1	0.0255073		0.798822		ENO2	MASP1	-0.37618	***	1.34e-06
IL10RB		ECSIT		ITK		CEBPD	MASP1	0.0087701		0.930206		ERH	MASP1	-0.469012	***	7.72e-10
TGFBR3		POLR2J4		TDRD9		CHCHD7	MASP1	-0.152269		0.126434		ERLIN1	MASP1	0.275893	***	0.000471888
PRKX		UBR5		TIGD3		CKAP4	MASP1	0.0599997		0.548551		ESYT1	MASP1	-0.471704	***	5.93e-10
TRBC1		FASTK		ST6GALNAC3		CLEC1B	MASP1	-0.121498		0.22342		ETS2	MASP1	0.395356	***	3.46e-07
ZNF783		PHTF1		LDLRAD4-AS1		CLEC4D	MASP1	0.00158891		0.987377		EVL	MASP1	-0.352652	***	6.35e-06
AP3S1		ANKS1A		MBOAT2		CLEC4E	MASP1	-0.00391855		0.968809		EXOC6	MASP1	0.3585	***	4.36e-06
LOC101927974		PTPN12		TBC1D8		CLEC5A	MASP1	-0.0654732		0.512627		EXOSC4	MASP1	0.274059	***	0.000516093
PFKFB2		ARHGEF18		CD58		CNIH4	MASP1	-0.18761		0.0591025		F5	MASP1	0.297687	***	0.000155502
SKAP1		ATP11B		CSGALNACT2		CPD	MASP1	-0.168679		0.0901236		FAM102A	MASP1	-0.336804	***	1.7e-05
TRIQK		CD5		ATP6V1C1		CPEB4	MASP1	-0.109216		0.274034		FAM117B	MASP1	-0.357106	***	4.77e-06
MTX1		POM121C		APOL3		CR1	MASP1	0.013158		0.89543		FAM217B	MASP1	0.301405	***	0.000127561
A2M		SLK		ACER3		CRIP1	MASP1	-0.0320213		0.74897		FCGR1A	MASP1	0.39276	***	3.32e-07
MRPL22		C2CD2L		PLA2G4A		CRISP3	MASP1	0.0376984		0.706346		FCRL3	MASP1	-0.324984	***	3.42e-05
ZBED2		NPIPA1		MTF1		CSF1R	MASP1	-0.145224		0.145113		FGD4	MASP1	0.326198	***	3.19e-05
CAMK4		UBTF		PSMA2		CSGALNACT2	MASP1	-0.155255		0.1191		FKBP5	MASP1	0.290339	***	0.00022828
CLEC2D		LILRA1		AQP3		CTSL	MASP1	-0.181198		0.0684429		FKBP9	MASP1	0.264968	***	0.000797291
GABPB2		DSCAML1		KLHL2		CTSW	MASP1	0.012355		0.901781		GADD45A	MASP1	0.299856	***	0.000138574
TPST2		SMG7		VAMP7		CX3CR1	MASP1	0.0151257		0.879895		GAS7	MASP1	0.331784	***	2.29e-05
P2RY8		CTNNB1		GCLM		CXXC5	MASP1	-0.118297		0.235923		GK	MASP1	0.359507	***	4.08e-06
GTF2B		VAPA		RPL31		CYP1B1	MASP1	-0.0653375		0.513503		GK3P	MASP1	0.327412	***	2.97e-05
AGFG1		CD4		ERH		CYSLTR2	MASP1	0.141311		0.156352		GNG10	MASP1	0.335391	***	1.65e-05
NPIPA1		NAP1L4		ACTR10		CYSTM1	MASP1	0.0860894		0.388991		GNLY	MASP1	-0.287126	***	0.00026917
TXNDC17		TMEM41A		TARBP1		DACH1	MASP1	-0.191783		0.0536057		GOLGA8A	MASP1	-0.404508	***	1.76e-07
KIF1B		RAP2C		KCNE1		DDAH2	MASP1	0.0447439		0.6547		GRB10	MASP1	0.320858	***	4.34e-05
NDUFA4		SPAG7		C4orf3		DDX24	MASP1	-0.160898		0.106144		GYG1	MASP1	0.264359	***	0.000820417
GTF2I		L3MBTL2		ANKRD36B		DHRS13	MASP1	0.175792		0.0772187		GZMA	MASP1	-0.472958	***	5.23e-10
IFT20		IL3RA		FKBP9		DHRS3	MASP1	-0.142838		0.152095		GZMH	MASP1	-0.386919	***	6.34e-07
DPP4		RANBP9		LY9		DHRS9	MASP1	-0.0516084		0.605903		GZMK	MASP1	-0.423085	***	4.19e-08
ADAM9		CD81-AS1		COX7C		DPEP2	MASP1	0.127684		0.200597		HIGD1A	MASP1	-0.332049	***	2.02e-05
TNIK		CISD3		SLC22A4		DPY19L3	MASP1	-0.052581		0.599122		HLA-DMA	MASP1	-0.433512	***	1.8e-08
TP53		C5orf24		SLC2A3		DUSP13	MASP1	-0.0937685		0.348547		HLA-DMB	MASP1	-0.509184	***	0
TLR5		SPSB3		PDCD10		DYNLT1	MASP1	-0.0690129		0.490058		HLA-DPB1	MASP1	-0.285645	***	0.000290237
CD3E		TECR		TMED8		ENTPD6	MASP1	-0.165863		0.0956837		HMGB2	MASP1	0.293543	***	0.000193329
FCGBP		IPPK		PPP4R2		ENTPD7	MASP1	-0.0469152		0.639094		HPGD	MASP1	0.268664	***	0.000669225
IL32		PSME1		NCALD		EPAS1	MASP1	-0.122979		0.217794		HVCN1	MASP1	-0.398788	***	2.69e-07
DDHD2		SNX3		ATP11B		ERLIN1	MASP1	-0.0585182		0.558481		ICAM2	MASP1	-0.451578	***	3.86e-09
DDAH2		EEPD1		FCRL3		ESYT1	MASP1	-0.183787		0.0645355		IDI1	MASP1	0.316778	***	5.47e-05
HTATIP2		SH2B1		SUB1		ETS2	MASP1	0.18381		0.0645022		IKZF2	MASP1	-0.403559	***	1.89e-07
OXNAD1		STOM		TRIB2		EXOC6	MASP1	-0.124427		0.212394		IKZF3	MASP1	-0.444109	***	7.39e-09
AGAP9		TYK2		CUTC		EXOSC4	MASP1	0.0568784		0.569572		IL11RA	MASP1	-0.408284	***	1.32e-07
HLA-DMB		LRRFIP2		WBP4		F5	MASP1	0.0077636		0.938205		IL18R1	MASP1	0.321601	***	4.16e-05
TC2N		SPCS1		HLA-DMA		FAM102A	MASP1	-0.19409		0.0507525		IL1R1	MASP1	0.382058	***	8.93e-07
DOCK10		XPO6		MMP9		FAM117B	MASP1	-0.115968		0.245326		IL1R2	MASP1	0.329	***	2.7e-05
TNFAIP6		TOM1L2		LRRN1		FAM20A	MASP1	-0.09724		0.330349		IL2RB	MASP1	-0.465857	***	1.05e-09
NELL2		PRAF2		CHUK		FAM217B	MASP1	-0.155334		0.118911		IL4R	MASP1	0.372662	***	1.7e-06
POMP		DCAF6		CCR3		FAR2	MASP1	-0.090613		0.364484		IL7R	MASP1	-0.457858	***	2.2e-09
ZDHHC3		WNK1		GOLGA8A		FCGR1A	MASP1	0.00152105		0.987918		IMP3	MASP1	-0.510195	***	0
CHCHD1		CCDC17		PLSCR1		FEM1C	MASP1	-0.0506585		0.61256		IRAK3	MASP1	0.412714	***	9.42e-08
MSRB1		TMEM203		GNAI3		FGD4	MASP1	-0.152258		0.126462		ITK	MASP1	-0.491715	***	6.34e-11
LOC93622		PGBD5		ZFP36L2		FKBP5	MASP1	0.0748031		0.454311		ITM2A	MASP1	-0.498216	***	2.4e-11
CCND2		CYP4F12		FGD4		FKBP9	MASP1	-0.0215831		0.829265		JAK2	MASP1	0.304371	***	0.000108714
A2MP1		NOSIP		SIGLEC5		FLT3LG	MASP1	-0.0466438		0.641036		KBTBD7	MASP1	0.273073	***	0.000541398
KLRG1		ANK2		CD160		GADD45A	MASP1	0.0198076		0.843125		KCNA3	MASP1	-0.363222	***	3.2e-06
GPR183		SEC24B		CYSLTR2		GALNT14	MASP1	0.138642		0.164384		KCNH7	MASP1	0.307076	***	9.38e-05
ALOX5AP		ASPH		TMCO3		GAS7	MASP1	0.113016		0.25761		KIF1B	MASP1	0.351864	***	6.68e-06
LOC100507507		PRSS54		ATP9A		GCNT4	MASP1	-0.102714		0.303752		KLF12	MASP1	-0.405424	***	1.64e-07
ST6GAL1		KRT38		FAM117B		GK	MASP1	-0.0189482		0.849852		KLHL2	MASP1	0.395998	***	3.3e-07
IMP3		KIAA0232		ST3GAL5		GK3P	MASP1	-0.0390668		0.696201		KLRC3	MASP1	-0.362408	***	2.88e-06
TBX21		SCAMP2		SLC26A8		GNAI3	MASP1	-0.106061		0.288199		KREMEN1	MASP1	0.304018	***	0.000110811
RASGRP1		PIEZO1		TMEM260		GNG10	MASP1	-0.0822104		0.410776		LAT	MASP1	-0.450042	***	4.42e-09
PPP1R3D		ARNT		RCHY1		GNG5	MASP1	0.043907		0.660756		LBH	MASP1	-0.473371	***	5.02e-10
FCGR1A		CHUK		SH3GLB1		GNLY	MASP1	-0.0280292		0.779413		LCK	MASP1	-0.4592	***	1.95e-09
OAT		NDUFV1		OLFM4		GNS	MASP1	-0.096946		0.331819		LDLRAD4-AS1	MASP1	0.377576	***	1.22e-06
PSTPIP2		RABL6		LYRM1		GPR160	MASP1	-0.13569		0.173621		LDLRAP1	MASP1	-0.321807	***	4.11e-05
WIPI1		LPXN		KCNA3		GPR84	MASP1	0.086293		0.387867		LINC01093	MASP1	0.375233	***	1.43e-06
SCML4		IRF3		ETS2		GRB10	MASP1	0.0736835		0.461107		LINC01127	MASP1	0.427962	***	2.83e-08
DRAM1		ITPKB		CEBPD		GSTP1	MASP1	-0.0513935		0.607406		LOC93622	MASP1	-0.520995	***	0
CD2		ZNF703		CD55		GUSBP1	MASP1	-0.052581		0.599122		LRG1	MASP1	0.350099	***	7.46e-06
TMA7		B3GNT5		SORT1		GYG1	MASP1	0.0535422		0.592452		LRRN1	MASP1	0.262656	***	0.000888497
SLC38A1		AK1		RAB31		GZMA	MASP1	-0.148786		0.135423		LY9	MASP1	-0.306866	***	9.49e-05
PCOLCE2		MRPS34		LRG1		GZMH	MASP1	-0.0250776		0.802142		MANSC1	MASP1	0.307873	***	8.98e-05
TCN1		ACSL4		CXXC5		GZMK	MASP1	-0.107678		0.280879		MAP4K1	MASP1	-0.369806	***	2.07e-06
ATIC		PPIH		NME8		HAT1	MASP1	-0.167141		0.0931277		MAPK14	MASP1	0.296838	***	0.000162636
IL7R		FZD9		NSUN7		HGF	MASP1	-0.076703		0.442906		MBOAT2	MASP1	0.347903	***	8.57e-06
PEBP1		MFF		TCAIM		HIF1A	MASP1	-0.187508		0.0592422		MCTP2	MASP1	0.422364	***	4.43e-08
CA4		SAP18		EVL		HK3	MASP1	0.164313		0.0988567		MEF2A	MASP1	0.355628	***	5.25e-06
RPL26L1		ABL2		PRF1		HLA-DMA	MASP1	-0.125049		0.210104		MGAM	MASP1	0.397124	***	3.04e-07
TRG-AS1		NABP1		PNPLA1		HLA-DPB1	MASP1	-0.0670564		0.502467		MKNK1	MASP1	0.481671	***	2.1e-10
ZNF438		MSMO1		LAMTOR3		HMGB2	MASP1	-0.0561207		0.574732		MMP9	MASP1	0.268433	***	0.000676643
PIK3C2B		ELOF1		CDADC1		HP	MASP1	0.0195928		0.844806		MORC2-AS1	MASP1	0.326456	***	3.14e-05
CARD11		PRDX6		WSB1		HPGD	MASP1	-0.0263103		0.792628		MPEG1	MASP1	-0.373715	***	1.59e-06
STARD9		KCTD21		TGFA		HSH2D	MASP1	-0.168769		0.0899493		MROH6	MASP1	0.392369	***	4.29e-07
ROMO1		MAP3K1		ASPH		ICAM2	MASP1	-0.078388		0.432928		NABP1	MASP1	0.364454	***	2.95e-06
WDR54		PRKCSH		MKNK1		IDI1	MASP1	-0.0799826		0.423605		NAIP	MASP1	0.292326	***	0.000205972
DPH3		SYNJ1		BIN1		IFIT2	MASP1	-0.102001		0.307132		NAT10	MASP1	-0.448615	***	5.01e-09
SF3B6		KL		ENTPD6		IFNGR1	MASP1	-0.0270227		0.787144		NCALD	MASP1	-0.370289	***	2e-06
VPS9D1		IL1RAP		GALNT14		IFT20	MASP1	-0.134356		0.17792		NELL2	MASP1	-0.471157	***	6.26e-10
RPS6KA5		LIG4		SLC51A		IKZF2	MASP1	-0.123092		0.217368		NLRC3	MASP1	-0.473877	***	4.77e-10
HAT1		PTGDS		IL1R1		IKZF3	MASP1	-0.131913		0.185993		NPIPA1	MASP1	-0.367816	***	2.36e-06
IDI1		ALOX15		B3GNT2		IL11RA	MASP1	0.020554		0.837292		NR1D2	MASP1	-0.485292	***	1.4e-10
LGR6		IRX5		SIRPG		IL18R1	MASP1	-0.109047		0.274784		NSUN7	MASP1	0.417424	***	4.86e-08
GRB10		TCAIM		SOCS3		IL18RAP	MASP1	0.0455694		0.648749		OAS2	MASP1	-0.398505	***	2.74e-07
PTPN4		PENK		PPP1R16B		IL1R1	MASP1	-0.041928		0.675163		OLAH	MASP1	0.383305	***	8.18e-07
SEPHS2		GBGT1		ZDHHC20		IL1R2	MASP1	-0.025202		0.80118		OSBPL3	MASP1	-0.416036	***	7.29e-08
SIT1		KCNS3		SSRP1		IL2RB	MASP1	0.0377889		0.705674		OXNAD1	MASP1	-0.55606	***	0
LEF1		RP2		LAT		IL32	MASP1	-0.0483854		0.628616		P2RY10	MASP1	-0.395487	***	3.42e-07
PRKCQ-AS1		FAM53B		SLFN5		IRAK3	MASP1	0.00823857		0.934429		P2RY8	MASP1	-0.377643	***	1.21e-06
RCC2		CHORDC1		CR1		ITGA7	MASP1	0.0303363		0.761776		PAG1	MASP1	0.273341	***	0.000534414
BCL6		DLG5-AS1		HIGD1A		ITGB7	MASP1	-0.0696236		0.486219		PARP15	MASP1	-0.412291	***	9.74e-08
FCGR1B		MYL12A		ALOX5		ITM2A	MASP1	-0.158342		0.111868		PEBP1	MASP1	-0.426952	***	3.07e-08
PLGRKT		PAG1		DPY30		JAK2	MASP1	-0.156872		0.115268		PFKFB2	MASP1	0.355159	***	5.41e-06
RAB20		CLEC4D		SMIM3		JAKMIP1	MASP1	0.0135764		0.892123		PFKFB3	MASP1	0.28433	***	0.000310197
MFF		TMC6		GUSBP1		KCNE1	MASP1	-0.177839		0.0737947		PGS1	MASP1	0.318032	***	5.1e-05
FLT3LG		CERCAM		TRANK1		KCNH7	MASP1	-0.0521399		0.602193		PHTF1	MASP1	0.408813	***	1.27e-07
CDK5RAP2		EIF4G3		TAX1BP1		KIF1B	MASP1	-0.108526		0.27709		PIK3C2B	MASP1	-0.480217	***	2.46e-10
C8orf88		SLC13A2		TRIT1		KLF12	MASP1	-0.00391855		0.968809		PLCG1	MASP1	-0.31669	***	5.5e-05
HVCN1		KIAA0100		RGS18		KLHL2	MASP1	-0.0555892		0.578365		PLEKHA1	MASP1	-0.267116	***	0.000720371
RNF125		BRAF		TMEM70		KLRC3	MASP1	-0.106163		0.288242		PLSCR1	MASP1	0.260861	***	0.000965815
PDZD4		STAM		APRT		KREMEN1	MASP1	0.137262		0.168655		POLR2K	MASP1	-0.553991	***	0
C3AR1		DACH1		BAZ1A		LAT	MASP1	-0.0203165		0.839147		PPP1R16B	MASP1	-0.36962	***	2.09e-06
UQCRB		E2F3		CSF1R		LBH	MASP1	-0.171483		0.0848444		PPP1R3D	MASP1	0.382535	***	8.63e-07
XRCC4		HDAC7		EXOSC4		LCK	MASP1	-0.170918		0.0858884		PPP4R2	MASP1	0.332319	***	2.22e-05
CLEC4E		RNF126		ZDHHC19		LDHA	MASP1	-0.0113598		0.909661		PRF1	MASP1	-0.3442	***	1.08e-05
SNRPG		FIBP		DNMT1		LDLRAD4-AS1	MASP1	-0.0895672		0.370661		PRKCH	MASP1	-0.441094	***	9.56e-09
DPY19L3		FRMD4B		SLC36A1		LDLRAP1	MASP1	-0.147689		0.138353		PRKCQ	MASP1	-0.497635	***	2.65e-11
PRKCQ		MT1F		ACSL1		LIN7A	MASP1	-0.149725		0.132954		PRKX	MASP1	-0.310891	***	7.61e-05
ZNF337		WBP4		KLRC3		LINC01093	MASP1	0.014532		0.884738		PROS1	MASP1	-0.284294	***	0.000310769
HEG1		ITPA		AZI2		LINC01127	MASP1	-0.0316142		0.752058		PSMA2	MASP1	-0.297647	***	0.000155827
TSPO		CLCN7		BTN3A3		LMNB1	MASP1	0.0135877		0.892034		PSTPIP2	MASP1	0.343242	***	1.15e-05
IER3		DUSP13		CD40LG		LOC100507507	MASP1	-0.0520042		0.603139		PTGDR	MASP1	-0.384696	***	6.02e-07
MAP2K6		SORD		CPEB4		LOC728392	MASP1	0.0333897		0.738621		PTPN4	MASP1	-0.468351	***	8.23e-10
LOC100505915		TBCC		CD8A		LRG1	MASP1	0.0561094		0.574809		PTPRCAP	MASP1	-0.407389	***	1.41e-07
CD59		NCALD		CX3CR1		LRRN1	MASP1	-0.0760244		0.44696		PVRIG	MASP1	-0.472361	***	5.55e-10
PGS1		VAMP7		MSRB3		LY9	MASP1	-0.154927		0.119889		RBM4B	MASP1	-0.379934	***	1.03e-06
CIITA		SPIDR		FAR2		LYRM1	MASP1	-0.189374		0.0567247		RCAN3	MASP1	-0.498971	***	2.11e-11
PFKFB3		PI16		CD27		MANSC1	MASP1	-0.0317386		0.751114		RCC2	MASP1	-0.503769	***	7.19e-12
UBE2J1		GLG1		GAS7		MAP2K6	MASP1	-0.120921		0.225638		RGL4	MASP1	0.315707	***	5.81e-05
SIDT1		LGALS8		B4GALT5		MAP4K1	MASP1	-0.160604		0.106791		RNF125	MASP1	-0.444584	***	7.1e-09
TMEM167A		SNPH		EXOC6		MAPK14	MASP1	0.00606725		0.951698		RORA	MASP1	-0.412948	***	9.26e-08
ECRP		LTB		SLC25A40		MARCKSL1	MASP1	0.1388		0.163899		RPL31	MASP1	-0.565224	***	0
MAFG		SNX18		MROH6		MBOAT2	MASP1	-0.0300535		0.763931		RPS27L	MASP1	-0.29347	***	0.000194067
ARHGEF9		C6orf136		EPAS1		MCEMP1	MASP1	0.0293976		0.768938		RSPH9	MASP1	0.381282	***	9.42e-07
C2orf76		ST6GALNAC3		CYP1B1		MCTP2	MASP1	-0.0207689		0.835615		RTN1	MASP1	-0.335514	***	1.83e-05
HHEX		ZAP70		GSKIP		MEF2A	MASP1	-0.0553743		0.579836		RUNX1-IT1	MASP1	-0.2851	***	0.000298358
PRSS33		TMEM179		PHTF1		METTL9	MASP1	-0.0289		0.772742		RUNX3	MASP1	-0.441362	***	9.34e-09
RNASE2		GZMM		GNLY		MFF	MASP1	-0.13776		0.167105		S1PR5	MASP1	-0.307146	***	9.35e-05
EOMES		THY1		FEM1C		MGAM	MASP1	0.104693		0.294492		SAMD3	MASP1	-0.467235	***	9.16e-10
CEACAM1		SRSF12		COX6C		MKNK1	MASP1	0.0759566		0.447367		SAMSN1	MASP1	0.274692	***	0.00050043
IFNGR1		IFT46		PAG1		MMADHC	MASP1	-0.0760471		0.446825		SBK1	MASP1	-0.405168	***	1.67e-07
JAK2		TCF20		BTN3A1		MMP8	MASP1	-0.0309356		0.757213		SCML4	MASP1	-0.33907	***	1.48e-05
CD81		PLEKHA1		CD164		MPEG1	MASP1	-0.165331		0.0967631		SERPINB1	MASP1	0.314387	***	6.26e-05
SLAMF6		DCAF7		STK3		MROH6	MASP1	0.00163414		0.987016		SH3GLB1	MASP1	0.354481	***	5.65e-06
INPP4B		TNRC6C-AS1		CLEC1B		MS4A4A	MASP1	-0.0910993		0.361908		SIDT1	MASP1	-0.439865	***	1.06e-08
FKBP5		TLR8		SRPK1		MSRB3	MASP1	-0.06199		0.535347		SIPA1L2	MASP1	0.376974	***	1.27e-06
ATP6V0E2		NSUN4		MARCKSL1		MTF1	MASP1	0.0492675		0.622364		SIRPG	MASP1	-0.49361	***	4.89e-11
CARD6		BTD		FBXL5		NABP1	MASP1	-0.112812		0.258472		SKAP1	MASP1	-0.384425	***	7.56e-07
LIN7A		ZFP92		MEF2A		NAIP	MASP1	0.00138535		0.989		SLAMF6	MASP1	-0.415087	***	7.85e-08
PFDN5		CTSC		PSMC6		NELL2	MASP1	-0.153327		0.123912		SLC1A3	MASP1	0.317594	***	5.22e-05
ITK		BRD9		SIPA1L2		NHS	MASP1	-0.134695		0.17682		SLC22A4	MASP1	0.337616	***	1.62e-05
TDRD9		SORT1		PTPRCAP		NLRC4	MASP1	-0.00722077		0.942521		SLC25A40	MASP1	0.260155	***	0.000997877
TIGD3		TBC1D9B		MPEG1		NME8	MASP1	-0.116477		0.24325		SLC26A8	MASP1	0.35431	***	5.71e-06
NAA38		SLC9A3R1		GZMK		NPIPA1	MASP1	0.00957303		0.923831		SLC2A3	MASP1	0.302223	***	0.000122077
ST6GALNAC3		HNF1B		EPHX2		NR2E1	MASP1	0.0439296		0.660592		SLC36A1	MASP1	0.28765	***	0.000262075
BATF		PIK3R3		S1PR5		NSUN7	MASP1	0.0623972		0.532666		SLC37A3	MASP1	0.389591	***	5.24e-07
LDLRAD4-AS1		LYRM1		IL4R		OAT	MASP1	-0.0572629		0.566962		SLC38A1	MASP1	-0.479928	***	2.54e-10
OSCAR		MIPEP		ADM		OLAH	MASP1	-0.0486681		0.626609		SLC51A	MASP1	0.319121	***	4.79e-05
C1GALT1C1		C12orf45		PDZD8		OLFM4	MASP1	-0.0458748		0.646553		SLIRP	MASP1	-0.274676	***	0.000500801
MBOAT2		PHF20L1		DHRS3		P2RY10	MASP1	-0.109454		0.272988		SOCS3	MASP1	0.262881	***	0.000879212
ITGA4		TIMM50		SLC22A15		P2RY8	MASP1	-0.069567		0.486574		SORT1	MASP1	0.327856	***	2.89e-05
TBC1D8		FBXO34		DUSP13		PAG1	MASP1	-0.0922302		0.35596		SPOCK2	MASP1	-0.455095	***	2.82e-09
CD58		MRPL2		DYSF		PBXIP1	MASP1	-0.172049		0.0838106		SRPK1	MASP1	0.329073	***	2.69e-05
CSGALNACT2		CYB5D2		ZNF281		PCMT1	MASP1	-0.165885		0.095638		SSBP3	MASP1	-0.443376	***	7.87e-09
COQ10A		MFNG		SULF2		PDCD10	MASP1	-0.185981		0.0613695		SSRP1	MASP1	-0.451925	***	3.74e-09
GBAP1		DNAJB12		SULT1B1		PDSS1	MASP1	-0.182396		0.066611		ST3GAL5	MASP1	-0.471768	***	5.89e-10
CD96		LRRN1		LOC728392		PDZD4	MASP1	0.102521		0.304662		ST6GALNAC3	MASP1	0.288933	***	0.0002454
KIAA0355		CXXC1		HGF		PDZD8	MASP1	-0.190415		0.0553597		SULF2	MASP1	-0.333159	***	2.11e-05
ATP6V1C1		RNF220		MCTP2		PEBP1	MASP1	-0.126575		0.204557		SULT1B1	MASP1	0.266897	***	0.00072789
APOL3		TBC1D8		ANO10		PFKFB2	MASP1	-0.00679103		0.945939		SUMF2	MASP1	-0.438538	***	1.19e-08
ACER3		ZBED4		RPS27L		PFKFB3	MASP1	0.0496972		0.619328		TARBP1	MASP1	-0.36404	***	3.04e-06
PLA2G4A		GOT2		POLR2K		PGS1	MASP1	0.107565		0.281387		TBX21	MASP1	-0.281461	***	0.000358279
AKR1B1		ESYT1		LIG4		PHTF1	MASP1	-0.174718		0.0790664		TGFA	MASP1	0.297239	***	0.000159223
MTF1		RBM47		ABHD14B		PIK3AP1	MASP1	-0.0458295		0.646878		THEM4	MASP1	-0.398304	***	2.79e-07
PSMA2		MT1H		KREMEN1		PIK3C2B	MASP1	-0.0797451		0.424986		TIAM1	MASP1	-0.313307	***	6.65e-05
AQP3		MTA1		ERLIN1		PLSCR1	MASP1	-0.120706		0.226468		TLR4	MASP1	0.296503	***	0.000165532
KLHL2		BAHD1		TAF13		PNPLA1	MASP1	-0.161893		0.103979		TLR5	MASP1	0.272458	***	0.000557749
VAMP7		PDPK1		ZNF230		PPP1R3D	MASP1	0.0454903		0.649318		TLR8	MASP1	0.308332	***	8.76e-05
GCLM		TMED5		GNS		PPP4R2	MASP1	-0.0845627		0.397481		TMED8	MASP1	0.377591	***	1.22e-06
RPL31		NDUFB2		TIFA		PRF1	MASP1	-0.0571724		0.567576		TMEM260	MASP1	0.335283	***	1.86e-05
ERH		TSEN54		EMC2		PRKCH	MASP1	0.00156629		0.987557		TNFSF13B	MASP1	0.315656	***	5.83e-05
RHOT1		SCRN2		ARRB1		PRKCQ	MASP1	-0.0264912		0.791235		TNIK	MASP1	-0.44232	***	8.61e-09
ACTR10		TRIQK		FBXO30		PROS1	MASP1	-0.168916		0.0896667		TOMM5	MASP1	-0.529812	***	0
NCR3		PLSCR2		PTGDR		PRUNE2	MASP1	-0.00645176		0.948638		TP53	MASP1	-0.382255	***	8.8e-07
TARBP1		ADAM32		GNG10		PSTPIP2	MASP1	-0.0114673		0.908928		TP53I3	MASP1	0.27324	***	0.000537023
KCNE1		MRPL24		CTSW		PTPRCAP	MASP1	-0.0532993		0.594698		TRAC	MASP1	-0.414141	***	8.44e-08
C4orf3		ZNF189		CHCHD7		PVRIG	MASP1	-0.130669		0.190205		TRBC1	MASP1	-0.413782	***	8.68e-08
ANKRD36B		ACO2		RNF175		PZP	MASP1	0.124155		0.213399		TRDV3	MASP1	-0.447498	***	5.52e-09
FKBP9		APRT		GBE1		RAB27A	MASP1	-0.0567992		0.57011		TRG-AS1	MASP1	-0.452594	***	3.53e-09
TOMM40L		TRPS1		CRISP3		RAB31	MASP1	0.0395983		0.692275		TRIB2	MASP1	-0.445122	***	6.78e-09
PCED1B		ADAP1		RHOU		RAB32	MASP1	-0.00977659		0.922215		TRIQK	MASP1	0.294885	***	0.000180231
CBLB		PIK3CB		SLC1A3		RGL4	MASP1	0.113559		0.25532		TRIT1	MASP1	-0.493707	***	4.83e-11
LY9		LDLRAP1		CCR5		RGS18	MASP1	-0.091676		0.358866		UGCG	MASP1	0.330107	***	2.53e-05
COX7C		CNPY3		ENTPD7		RHOU	MASP1	-0.0763298		0.445133		UPP1	MASP1	0.320104	***	4.53e-05
SLPI		RNPS1		ACSL3		RNF146	MASP1	-0.0182357		0.855437		VNN1	MASP1	0.310769	***	7.66e-05
PLBD1		ACSL3		SSBP3		RNF175	MASP1	-0.118784		0.233992		VPS9D1	MASP1	0.465318	***	1.1e-09
SLC22A4		ZNF384		RSPH9		RORA	MASP1	-0.144082		0.148328		WDFY3	MASP1	0.338383	***	1.54e-05
SLC2A3		LRRC8E		GMFB		RPS6KA5	MASP1	-0.0778452		0.436128		WSB1	MASP1	0.42935	***	2.53e-08
PDCD10		CLEC5A		JAKMIP1		RSPH9	MASP1	-0.0691825		0.48899		ZAP70	MASP1	-0.43283	***	1.9e-08
TMED8		UGCG		GSTP1		RTN1	MASP1	-0.0215266		0.829705		ZBTB4	MASP1	-0.408062	***	1.34e-07
PPP4R2		PLCD1		RTN1		RUNX1-IT1	MASP1	-0.107407		0.282099		ZDHHC19	MASP1	0.323721	***	3.68e-05
NCALD		PRKAR2A		LMNB1		S100P	MASP1	-0.10225		0.305949		ZFP36L2	MASP1	-0.355999	***	5.13e-06
BACH2		UBE2H		SLC37A3		S1PR5	MASP1	0.00443876		0.964665		ZNF281	MASP1	0.387714	***	5.99e-07
ATP11B		ITFG2		LDLRAP1		SAMD3	MASP1	-0.122663		0.218988		ZNF337	MASP1	-0.283999	***	0.000315431
FCRL3		SRPK1		ALDH1A1		SAMSN1	MASP1	-0.116239		0.244218		ZNF438	MASP1	0.313614	***	6.54e-05
VSIG1		SERPINB1		SEC24A		SBK1	MASP1	-0.0289679		0.772223		ZNF783	MASP1	-0.259712	***	0.000983018
SUB1		C4orf3		NHS		SCML4	MASP1	-0.125173		0.209648		ACER3	MASP1	0.0584627		0.46519
PADI4		ENTPD7		FAR1		SERPINB1	MASP1	-0.00486851		0.961242		ACTR10	MASP1	0.0551525		0.49087
MSRB2		TFDP1		TRDV3		SGK1	MASP1	-0.0297708		0.766088		ADAM9	MASP1	0.140817		0.0776213
MARS2		SLC24A3		BTN3A2		SGMS2	MASP1	-0.140305		0.159346		ADAMTS3	MASP1	0.11055		0.16656
TRIB2		ASF1B		RUNX1-IT1		SGTB	MASP1	-0.191421		0.054065		ANKRD55	MASP1	0.100498		0.208737
CUTC		SUPT16H		ERI1		SH3GLB1	MASP1	0.0326207		0.744432		APRT	MASP1	-0.109129		0.172101
WBP4		APOL3		WDFY3		SIGLEC5	MASP1	0.138653		0.164349		AZI2	MASP1	0.0828117		0.300584
HLA-DMA		PLEKHG5		NR2E1		SIPA1L2	MASP1	0.0608931		0.542604		AZIN1	MASP1	0.1487		0.0622843
MMP9		LRG1		PNPLA8		SIT1	MASP1	-0.175391		0.0778622		BLOC1S1	MASP1	0.13339		0.0947348
AGTRAP		DBP		PIK3AP1		SLAMF6	MASP1	0.117325		0.239818		C1D	MASP1	-0.0935242		0.242195
LRRN1		FAM110A		TPST1		SLC1A3	MASP1	0.0855353		0.39206		CCDC126	MASP1	0.124205		0.119907
CHUK		MAGEC2		RNF146		SLC22A4	MASP1	-0.0650548		0.51533		CCRL2	MASP1	0.0658255		0.410821
BLOC1S2		PXMP2		PDSS1		SLC25A40	MASP1	-0.186524		0.060606		CD164	MASP1	-0.0378804		0.636196
CCR3		GSE1		MANSC1		SLC2A3	MASP1	0.119394		0.231583		CD22	MASP1	-0.139916		0.0795528
GOLGA8A		AGAP4		TOMM5		SLC36A1	MASP1	-0.04065		0.68453		CHCHD7	MASP1	0.0628287		0.432484
PLSCR1		P2RY8		NABP1		SLC37A3	MASP1	-0.116533		0.243021		CRIP1	MASP1	-0.126867		0.112128
GNAI3		CUTC		NAIP		SLC51A	MASP1	-0.0632566		0.527027		CTSL	MASP1	0.00608648		0.939445
PFAS		CD6		HIF1A		SLFN5	MASP1	-0.182532		0.0664062		CUTC	MASP1	0.046232		0.563673
ZFP36L2		COPS6		BNIP2		SNX3	MASP1	-0.145043		0.145619		CYP1B1	MASP1	0.104678		0.190349
MAN1C1		DDX42		SGK1		SOCS3	MASP1	0.153751		0.122752		CYSLTR2	MASP1	-0.0658591		0.410988
FGD4		UGP2		SLCO4C1		SORT1	MASP1	-0.0143567		0.885961		FAM20A	MASP1	0.0803716		0.315087
SIGLEC5		SPINT1		CRIP1		SPOCK2	MASP1	0.0157251		0.875171		FAR1	MASP1	0.126754		0.112448
NAT1		PFKFB3		SLC25A24		SRPK1	MASP1	0.140859		0.157692		FAR2	MASP1	-0.00462609		0.953959
CD160		CS		PRDM5		SSBP3	MASP1	-0.177172		0.0748971		GBE1	MASP1	0.118117		0.139269
NEIL2		KCNA1		OLAH		ST6GALNAC3	MASP1	-0.113502		0.255558		GCNT4	MASP1	-0.0785857		0.325988
ZFAS1		ARG1		CCDC126		STK3	MASP1	-0.190154		0.0556984		GMFB	MASP1	-0.0120193		0.880734
PASK		CBFA2T3		KCNH7		STOM	MASP1	-0.0767482		0.442636		GNAI3	MASP1	0.138446		0.0827877
ZBTB39		COMMD6		CD22		SULF2	MASP1	0.0802314		0.422161		GNS	MASP1	0.155816		0.0506652
AIM2		MTPN		BIRC3		SULT1B1	MASP1	0.129222		0.195194		GSKIP	MASP1	0.0630934		0.430545
CYSLTR2		SGK1		IL10		TBC1D8	MASP1	-0.0833866		0.404096		GSTP1	MASP1	-0.0726954		0.36364
RPL34		DBH-AS1		AZIN1		TBX21	MASP1	-0.0177946		0.858898		GUSBP1	MASP1	0.0057731		0.942558
SIGLEC17P		FLAD1		SGTB		TCN1	MASP1	-0.0257109		0.797251		HAT1	MASP1	0.0271921		0.734228
TMCO3		RNASET2		ITGA7		TDRD9	MASP1	-0.0638899		0.522892		HSH2D	MASP1	0.00179354		0.982151
CENPW		PSTPIP2		SGMS2		TGFA	MASP1	-0.103641		0.299389		IL10	MASP1	0.133776		0.093776
ATP9A		REXO4		TLR4		THEM4	MASP1	-0.0820182		0.411874		JAKMIP1	MASP1	-0.0647181		0.418751
FAM117B		LRRC17		TSPAN2		TIAM1	MASP1	-0.11884		0.233769		LAMTOR3	MASP1	0.0501689		0.530915
SHOX2		RTF1		KBTBD7		TIFA	MASP1	-0.0608365		0.54298		LIG4	MASP1	0.116391		0.145169
ST3GAL5		AKT1		ITM2A		TIGD3	MASP1	-0.109205		0.274571		LOC100507507	MASP1	0.136329		0.0876344
PGLYRP1		HERPUD1		CD3D		TIPARP	MASP1	-0.159428		0.109408		LOC728392	MASP1	-0.114937		0.150288
CCPG1		FANCG		ICAM2		TLR4	MASP1	-0.00146451		0.988368		LYRM1	MASP1	0.0873967		0.274543
SLC26A8		PPP1R12A		TLR8		TLR5	MASP1	0.11378		0.254846		MAP2K6	MASP1	0.144026		0.0710433
LOC102724323		MT1G		GK3P		TLR8	MASP1	-0.0282215		0.777939		MFF	MASP1	-0.0171611		0.83036
FES		EGF		ENO2		TMCO3	MASP1	-0.0442124		0.658544		MS4A4A	MASP1	0.0453618		0.571042
CCR4		CCNL2		MGAM		TMED8	MASP1	-0.115606		0.24681		NDUFAF1	MASP1	0.0341777		0.669551
TMEM260		NPRL2		TIPARP		TMEM260	MASP1	-0.0793832		0.427095		OAT	MASP1	0.149226		0.0613559
RAB24		FBXO30		FAM20A		TMEM70	MASP1	-0.134548		0.177296		PCMT1	MASP1	0.0772226		0.334469
RCHY1		NCKAP1L		GZMH		TNFSF13B	MASP1	-0.0992417		0.320454		PDCD10	MASP1	0.0614991		0.442301
SH3GLB1		FBXL5		CTSL		TNIK	MASP1	-0.123748		0.214913		PDZD4	MASP1	0.10354		0.195232
NEDD4		ALDH3A2		CPD		TP53	MASP1	0.0231664		0.816949		PLA2G4A	MASP1	-0.0675263		0.398817
OLFM4		UQCC1		HSH2D		TP53I3	MASP1	-0.175509		0.0777016		PNPLA1	MASP1	0.0879291		0.271621
LYRM1		SF3B1		AGTPBP1		TPST1	MASP1	-0.0504549		0.61399		PNPLA8	MASP1	-0.0860519		0.282017
KCNA3		SNRPC		ANKRD55		TRAC	MASP1	-0.0137347		0.890872		PRUNE2	MASP1	0.106875		0.181174
PPM1K		GIT1		B3GNT5		TRANK1	MASP1	-0.138687		0.164246		PZP	MASP1	-0.0264832		0.740906
ETS2		MNAT1		PROS1		TRBC1	MASP1	0.000299687		0.997656		RAB27A	MASP1	0.138258		0.0832105
AMPD3		PRMT9		HPGD		TRDV3	MASP1	0.194237		0.050575		RAB32	MASP1	0.154328		0.0529325
MCTP1		APEH		CCRL2		TRG-AS1	MASP1	-0.1445		0.147144		RCHY1	MASP1	0.118965		0.136434
BCL11A		RAB8B		DHRS13		TSEN54	MASP1	-0.115787		0.246068		RGS18	MASP1	-0.0458395		0.566991
ELL2		IKBKE		C1D		TSHZ3	MASP1	0.00956172		0.923921		RNF175	MASP1	-0.00391719		0.961011
RRAGD		LY6E		GK		UGCG	MASP1	-0.0507489		0.611924		SEC24A	MASP1	-0.116455		0.144947
CEBPD		AIF1		DPEP2		UPP1	MASP1	0.126621		0.204394		SEPHS2	MASP1	-0.0570297		0.476215
CD55		NR1H3		CD163		VNN1	MASP1	0.10061		0.313802		SGMS2	MASP1	0.0169938		0.83199
SORT1		FLYWCH1		TNFSF13B		VPS9D1	MASP1	0.0562564		0.573806		SGTB	MASP1	-0.0738668		0.355945
RAB31		XXYLT1		F5		WDFY3	MASP1	0.031682		0.751543		SIGLEC5	MASP1	0.142049		0.0750402
TMEM120A		NFATC3		PRUNE2		WIPI1	MASP1	-0.0530447		0.595901		SLC25A24	MASP1	0.104556		0.190867
LRG1		TP53		LGALS2		WSB1	MASP1	-0.124382		0.212562		SMIM3	MASP1	-0.115521		0.148215
CXXC5		PSD4		FAM217B		ZBTB4	MASP1	-0.173349		0.0814711		SUB1	MASP1	-0.00882775		0.912257
SH2D2A		EVL		OAS2		ZDHHC19	MASP1	0.0717044		0.473258		TCAIM	MASP1	0.0834536		0.296842
CST7		GYG1		LINC01127		ZDHHC20	MASP1	-0.140938		0.157457		TCN1	MASP1	0.120033		0.132931
NME8		RRN3P3		LINC01093		ZDHHC3	MASP1	-0.0694539		0.487284		TDRD9	MASP1	0.138872		0.0818394
SH2D1B		LINC00623		ADAMTS3		ZFP36L2	MASP1	-0.054119		0.588467		TMEM70	MASP1	-0.104842		0.189651
NSUN7		SUSD4		TSHZ3		ZNF281	MASP1	-0.0348938		0.727299		TSEN54	MASP1	-0.143363		0.072364
TCAIM		HRH3		GZMA		ZNF337	MASP1	-0.171449		0.0849068		TSPAN2	MASP1	-0.101316		0.20504
EVL		MRPS2		IFIT2		ZNF438	MASP1	-0.00840821		0.933081		WBP4	MASP1	0.0925324		0.247242
CCNA1		ZNF266				ZNF783	MASP1	-0.191907		0.0534485		WIPI1	MASP1	0.118859		0.136788
PRF1		DHX32
PNPLA1		WDFY3
LAMTOR3		MSRB3
CDADC1		FLT3LG
PLIN3		PPM1A
WSB1		NUP93
TGFA		ZNF254
ASPH		TRAPPC2L
CHMP5		DAP3
MKNK1		ERGIC2
BIN1		SETD1B
ENTPD6		LOC728392
GALNT14		ALDH16A1
NSMCE2		GOT1L1
SLC51A		MRPL4
IL1R1		OR4D1
LCN2		CLPB
BTBD11		RBMS1
B3GNT2		SPTAN1
METTL7B		PLCG1
SIRPG		CDH26
SOCS3		ZNF362
PPP1R16B		BMX
ZDHHC20		LAMTOR3
DPM1		DOK2
SSRP1		ZNF212
LAT		GDNF
DNAJA1		IGSF1
SLFN5		MYCNOS
CR1		LY9
FAM110B		TUBA1A
LILRA6		F12
GPR18		PECAM1
NQO2		HMGA1
PGM2		LRMP
GADD45B		LINC01089
HIGD1A		OCIAD2
PSMA4		MIR646HG
TMEM60		TIPARP
ARL4A		GEMIN7
ALOX5		MT1HL1
DPY30		FAM126B
SYTL2		DPP7
SMIM3		MFAP3
GUSBP1		IFNAR1
SLA		PMAIP1
TRANK1		LINC01128
TAX1BP1		GLDN
TRIT1		PSMB8-AS1
RGS18		UBXN7-AS1
FAM200B		RENBP
TMEM70		ISG20L2
PLP2		RAB27A
GGH		SPATA20
TTC39C		CD44
APRT		PGP
BAZ1A		HDAC4
UPB1		SPG21
FBL		KDM4A
GMNN		EDF1
CSF1R		CSGALNACT2
EXOSC4		CCR5
CD74		ERI3
ZDHHC19		LOC101927377
MRPL51		SLC9A6
HMGN3		PLXND1
DNMT1		RNF126P1
SLC36A1		FBN3
ACSL1		CD244
PYGL		WDR83OS
KLRC3		GNAI3
AZI2		CYP1B1
KIF21A		BCAR3
ATP8B4		PCF11
UBASH3A		HMGXB3
NOG		RUNDC1
BTN3A3		PDZD8
CD40LG		RALYL
CPEB4		KCTD4
TXK		SHOC2
CD8A		MRPL41
CHRM3-AS2		DLGAP1
CX3CR1		TRABD2A
DDIAS		UBXN2B
FHIT		INPP5E
IFITM1		IDH3B
SIGLEC9		MRPL34
LINC00266-1		MICAL2
PYHIN1		VAV2
HLA-DRA		RHOT2
MSRB3		GJD2
FAR2		ARL13B
CD27		CNPY2
RUNDC3B		SBF2
ANAPC15		ADCK5
ITPKC		ATF6B
SMPDL3A		ZNF766
TAF7		EHMT2
GAS7		HES4
B4GALT5		MKNK1
EXOC6		DDX54
SLC25A40		CPT1C
TRAT1		NDUFB1
LOC101928429		FAM50A
MROH6		TTLL1
PDE6H		RAB37
CETN2		POLR3K
EPAS1		NBPF1
VBP1		SIT1
SLC40A1		NAT9
CYP1B1		CLDN1
GSKIP		TMEM131
PHTF1		ERCC1
TAGAP		GNS
LRRN3		TACC1
GNLY		SPATA13
RPS7		FSTL1
FEM1C		IL32
COX6C		NELFCD
PAG1		GLA
BTN3A1		TTC33
CD164		TNFAIP2
STK3		SSNA1
CLEC1B		FAM210A
SRPK1		FAM217B
MARCKSL1		MRPL11
ZNF548		CYB561A3
FBXL5		SEC23A
CEP55		SH3BP5
LPCAT2		SERPINB6
MEF2A		REC8
NMI		FAM114A1
TBC1D4		LCE2B
SLC41A1		SKAP1
RSL24D1		TMCO3
RASGRF2		SLC37A3
PSMC6		CYSTM1
LRRC69		UBR1
SIPA1L2		MT2A
LYPLA1		CKB
PTPRCAP		EIF4A3
MPEG1		NCK2
GZMK		DXO
PRKACB		RCSD1
EPHX2		EIF3B
S1PR5		ATP6V1E2
RPL22L1		EDNRB
RETN		GGA3
IL4R		HMGB3
RPA3		HEXA
ADM		TUSC2
PDZD8		CCDC115
DHRS3		ZC3H7A
LTF		MSRA
SLC22A15		CHP1
FGFBP2		LYSMD2
NXT2		PELP1
KLRD1		HIPK3
DUSP13		SLC22A23
NDST2		ITPK1
DYSF		GRID2
ZNF281		SEC22B
SULF2		SPINK6
SULT1B1		EWSR1
LOC728392		RPP38
HGF		SLC4A1AP
MCTP2		DUSP23
PPM1M		EBF2
ANO10		TMEM258
MTHFD2		GPR160
GLRX2		PPP1R3D
RPS27L		STK17B
POLR2K		POC1A
LIG4		MT1X
ABHD14B		POC1B
KREMEN1		OXA1L
STARD3NL		CHCHD10
ARL11		LDHA
ERLIN1		SCARNA17
CTSO		CD55
HSD3B7		URM1
TAF13		MXD1
MGST1		POLR2E
ZNF230		PIK3CG
CSGALNACT1		TMEM260
GNS		ASCL2
MAN1A1		ANO10
CCR7		METTL17
TIFA		SLC25A40
EMC2		IDI1
ARRB1		SLC25A6
FBXO30		OLIG1
PTGDR		ST6GALNAC6
GNG10		TYW5
CTSW		CD52
CHCHD7		MMS19
RNF175		WDR81
PATL2		TRMT112
GBE1		UBE2G2
CRISP3		SAFB2
RHOU		MOB3C
CD24		THTPA
SLC1A3		GET4
IDI2-AS1		INPP5B
CCR5		MIR4500HG
RPL39		NLK
ENTPD7		TMEM120B
KLF5		DGKZ
MERTK		LOC284933
ACSL3		C6orf141
SSBP3		CERS2
FOLR3		NPY5R
RSPH9		BTN3A1
STAT4		AQP9
GMFB		ESRRA
CEACAM8		GPR82
ICOS		DNMT3B
JAKMIP1		PLXNA1
ANXA1		EXOC6
THEMIS		MBD3
GSTP1		ZNF93
RTN1		ACVR1B
MRPL13		DCTN4
ECHDC3		RAF1
LMNB1		DCTPP1
SERINC5		EME2
SLC37A3		DR1
LDLRAP1		PKP1
ALDH1A1		DPF3
SEC24A		ZNF442
KRCC1		SENP2
SERPINB2		PPP1R3B
NHS		NDUFA2
FAR1		PRKD1
TRDV3		NDNF
BTN3A2		VNN1
MYC		HIGD2A
RUNX1-IT1		PSORS1C2
ERI1		DFFA
KLRF1		HAPLN3
INHBA		TRMU
ORM1		NUBP2
PDGFC		LOC284395
WDFY3		TSC2
ABCB4		ATP6V1B2
SYCP2		RSAD1
NR2E1		ETS2
PNPLA8		MTMR6
RNASE3		CSRP3
ALPL		ADAMTS10
PIK3AP1		MYO9B
TPST1		C2orf69
CARD16		GZMK
NFIL3		KLK11
RNF146		ANKEF1
ROPN1L		CLRN3
CEBPA		APOB
PDSS1		PTCRA
NECAB1		NIPA1
CAPG		NDUFB10
JKAMP		CDK15
MANSC1		PARN
DAAM2		SELP
TOMM5		NME3
NABP1		GRB10
NAIP		ARHGAP25
PWAR6		FAM98C
LEF1-AS1		GALNT11
HIF1A		PILRA
BNIP2		IVNS1ABP
LAIR1		SEC24A
RAB33B		DLX2
RNF144B		WDR13
SGK1		UBAP1
SLCO4C1		TP53I13
CRIP1		SIGLEC1
SLC25A24		CHST9
CEACAM4		PIN1
PRDM5		BIN1
KLRB1		MRPL12
OLAH		FBN2
CCDC126		ACKR2
KCNH7		SHISA7
B4GALT4		MYO10
VSTM1		LGALS3BP
PIWIL4		SCAP
VSIG4		TRAPPC6A
CDKN2D		IER5
MAL		WDR5
CD22		CLPP
BIRC3		TSGA13
IL21R		SLC17A5
IL10		TGIF2
AZIN1		FGL2
SGTB		RAB31
BEX1		MRPL18
FBLN7		GTF3C5
ITGA7		HAT1
CYYR1		PROK2
SGMS2		NLGN4X
TLR4		ANAPC5
SVIP		ASPSCR1
SCPEP1		CEBPZOS
TSPAN2		LIMD2
STX18-AS1		AMZ2
PTX3		UBE2D1
KBTBD7		RPS6KA4
ITM2A		ZNF445
CCL5		IRF5
CKS2		CHMP1B
TMEM169		ICAM2
MS4A1		CSPG4P1Y
MRVI1-AS1		CD83
IMPA1		KLHDC4
CD3D		RNF149
GALNT2		EMC2
ICAM2		RHOU
TLR8		EIF4EBP1
CACNA2D3		ERI1
TIMP1		HSD17B8
GK3P		GATC
ENO2		CEACAM1
MGAM		ACSS2
TREML3P		SFT2D3
GIMAP6		ABHD16B
TIPARP		PLCB2
FAM20A		TRAP1
TMEM170B		C22orf23
COMMD8		GCLM
FIG4		VPS8
RPS17		POLR2F
GZMH		BCL2L11
HTATSF1P2		CTC1
TGFBI		GK
ALCAM		RAB39A
CTSL		CRIP1
CPD		GPBAR1
HSH2D		PABPN1
DPYSL2		TRAC
AGTPBP1		GCA
C15orf54		ARL2
ANKRD55		SPSB1
B3GNT5		SPAG6
LOC101928386		KLF7
HSP90AA1		PDCD6
GIMAP4		SLC25A24
CAMP		SAMSN1
FBXO6		JAK1
CD99		MZF1
BCAT1		RPRD2
F8		BFSP1
PROS1		MCEMP1
HPGD		G6PC3
PAQR7		SF3A3
SERPINB10		LOC101927811
DSC2		SGTB
MAOA		WDR26
KCNJ2-AS1		PLCXD1
ZNF267		CCDC126
FGF13		ROBO3
CCRL2		TMED1
C1QB		CBX5
DHRS13		TAF15
C1D		EPN2-AS1
SPTSSA		CCDC47
BIRC5		IRGM
INSC		LOC100506207
CDKN3		ATXN7L3B
CPVL		RSPO3
GK		SLC7A6
EVI2A		ZNF876P
CHIT1		SH2B3
DPEP2		MRPL49
CD163		TPM3
CHMP4C		ARFIP2
TCL1A		IGHG1
TNFSF13B		DEFA6
F5		POLL
ZNF354A		PSMB10
HMMR		KDM5B
PRUNE2		MC2R
NRN1		CENPB
TMTC1		GAB4
KIF11		MCTP2
LGALS2		CD59
SLC28A3		PACS2
ANLN		CKAP5
KIAA1324		GNG10
SPC25		IQCA1
CEBPE		PLD3
UHRF1		SLFN5
FAM217B		CTDP1
NUSAP1		NNMT
CASP5		CAPZA1
GZMB		GPR84
NFE4		FIBCD1
LOC102724587		RBPJ
OAS2		SART1
TVP23B		TIMM10
LINC01215		AMN1
PPBP		ZDBF2
KIF4A		FLVCR2
TOP2A		MYO7A
NIPSNAP3A		M6PR
LINC01127		ZNF222
KIF15		CHST7
GJB6		PIH1D1
LINC01093		RASA2
CD274		MCMBP
DLGAP5		VEPH1
HMMR-AS1		ERCC6
PTTG1		AKIRIN1
ADAMTS3		SLC51A
TSHZ3		CTRL
GZMA		MAN2B2
MND1		ING4
VWA5A		RDH13
CCNB1		P2RY10
RRM2		ACD
ZWINT		LST1
CDCA5		UBXN1
MPO		RPL36
LINC01270		PIGS
GSTM2		C12orf57
CEACAM6		ZNF418
MME		LINC00839
HPSE		PNPLA2
PRL		SLC36A1
WFDC1		TCF19
MS4A3		HMBS
CMTM2		HS3ST3B1
ELANE		LINC01093
GBP4		PMS2P8
TPK1		CARD6
HLA-DQB1		LOC101928222
BPGM		ACTR10
DEFA4		ADCK2
AHSP		AARS2
CTSG		DAXX
CA2		TAL1
XK		APH1B
APOBEC3B		TBC1D10C
CFD		CHKB
MX1		ATN1
IFIT2		PTPRT
VWCE		APLF
IFI27		ORMDL1
PI3		LINC00240
IFIT1		MAP4
EIF1AY		SSTR2
		SEPHS2
		ANKRD9
		GTPBP6
		CFLAR-AS1
		MAGEE2
		EFNB2
		POLD2
		PSORS1C1
		ANKH
		MAGT1
		FBXO9
		MEF2A
		SLC7A6OS
		SDC4
		LRRC42
		HVCN1
		ZBTB49
		ITM2C
		SBK1
		USP32
		MPV17
		LAMTOR4
		SSBP4
		PCAT4
		CDT1
		DTL
		ZSWIM3
		WDR89
		CCDC65
		DKFZP434A062
		CTSW
		INTS6
		KATNA1
		LMBR1
		TRBC1
		RAB43
		DDX39A
		LIN54
		STRIP1
		ZNF142
		EXOC8
		ZNF319
		RALGAPA2
		VAMP8
		NAGK
		TMEM65
		ADAMTS4
		IL18RAP
		PRR5L
		RNF130
		SDF4
		ZNF589
		CXCR4
		MC3R
		ADIRF
		DEFB118
		CKAP4
		RALGPS2
		XYLB
		RBM28
		LOC100996756
		TDRD9
		KLC4
		LINC01121
		VRK3
		RAD23B
		BLMH
		NUDC
		HGS
		TMX2
		CST3
		A1CF
		PFDN1
		IL1R2
		APOL1
		TNFRSF9
		NBL1
		ABI1
		RABGGTB
		FKBP9
		TOP3B
		MANBA
		SNAPC4
		MAP4K1
		SNTB2
		YBX2
		PLSCR1
		MID2
		FAM160A1
		EPG5
		SLC9A9
		PARP12
		LTBP3
		SSBP3
		LCN10
		DCUN1D1
		MAP4K4
		PDP2
		UBL7
		PRPF6
		GOLGA6A
		AP1G1
		ARMCX3
		SIGLEC10
		C1orf115
		LOC100506406
		GPR137
		SLC2A3
		TAB3
		TMEM104
		PARM1
		ZNF281
		TXNDC12
		PTP4A2
		THAP5
		EP400
		TDP1
		MAPRE1
		MCM3
		DNPEP
		SLC25A44
		ABT1
		SSRP1
		USF2
		HP
		EFTUD2
		NPTN
		FXYD5
		MIR302B
		PRKAR1A
		CHSY1
		KBTBD7
		KPNA1
		FBXL14
		MED1
		GANAB
		GPCPD1
		KCNH7
		LINC01208
		TEX264
		PSMD12
		STK3
		RNF175
		TTLL12
		LINC00865
		CEP164
		ZDHHC2
		B3GNT2
		LEPR
		SCRG1
		SOX13
		ZNF574
		UPP1
		PNKP
		PPIE
		CLPTM1L
		RNPEPL1
		GOLGB1
		CNPY1
		PRSS12
		CCDC167
		PANK2
		FAM228B
		SNRPE
		GMFB
		LSM12
		SH2D3C
		PLLP
		CDK5RAP3
		LRCH4
		AAK1
		UBE2I
		RAB5B
		C12orf43
		CORO1B
		RYR3
		CYB561
		EEF1D
		SEMA3F
		ASB12
		SCGB3A2
		C19orf53
		NDUFAF7
		B3GNT4
		KCNK6
		RBPMS-AS1
		ATP13A1
		TMEM109
		OSGEP
		CHN2
		CYP4Z2P
		TUBA3FP
		AOC3
		NT5M
		SBF1
		PCYT1A
		DGKA
		IMPG2
		RAB20
		SFTPD
		KRAS
		ACP6
		HS1BP3
		TNN
		MEP1A
		FRMPD3
		PBX2
		TIAM1
		AK2
		HS3ST5
		PTBP1
		PRKAR1B
		GK5
		PEBP1
		PHF21A
		CPED1
		ZNF783
		CRISP3
		SPATA24
		TIMM22
		TMEM204
		SEC62
		RC3H2
		TSEN34
		TAAR9
		INSIG2
		MIXL1
		SYPL2
		GSTP1
		PPP1R36
		ZNF765
		LIMA1
		CTSZ
		VPS51
		LMTK3
		ANXA3
		FCGRT
		MAP7D3
		NPPA
		SIGMAR1
		ZBTB17
		MGMT
		TOE1
		ASRGL1
		SAMD12
		DIS3L
		GPX4
		COG8
		RGL4
		BEND4
		OAT
		SLAMF7
		SEC11A
		ZNF785
		DDX18
		NUDT3
		LARP1
		TMEM219
		SCAMP3
		CD81
		UBTD2
		RALGDS
		NCOR2
		HHLA3
		PRPF8
		C10orf99
		ZNF155
		FBXL2
		INMT
		CD163
		REM1
		PDCD5
		TIRAP
		LOC100132057
		PANK3
		SPTLC1
		SIN3B
		ETFDH
		PRKY
		STXBP6
		DHX58
		ZCCHC2
		HDAC5
		SPDYE2
		LCK
		HIF1A
		STXBP3
		FCRL5
		EIF4A2
		ALOX5
		PHIP
		MGAM
		C19orf84
		TNFAIP8L2
		OPN1SW
		ZNF233
		USP21
		ZNF575
		NCR2
		AKR1A1
		TYW1
		ZNF232
		PPIA
		PRSS22
		DEF8
		NUP210
		SCN2A
		IL1R1
		BTBD3
		ENTPD5
		IDH3G
		AFF4
		GTF2H2B
		FGD4
		COMTD1
		CAP1
		SMARCC1
		ZNF18
		CAPN15
		SKIL
		OVGP1
		TRIP12
		AP3B2
		NFIX
		E2F7
		C4BPA
		PSMC6
		ZNF200
		TMEM37
		DHCR24
		SLC22A15
		VPS52
		POLR2I
		ORAI3
		TMEM114
		LINC01010
		PYDC1
		CSDE1
		SLC39A5
		USP30
		EBLN2
		ARHGAP17
		DENND4B
		RHOQ
		RABEP2
		GP1BA
		ENGASE
		OGG1
		CEP135
		PRR5
		DANCR
		MIER1
		MTMR10
		R3HDM2
		SPRED2
		KAT2A
		VAMP3
		IGKC
		RAB14
		RASGRP2
		DNAJA2
		NOL12
		CXCL16
		BPESC1
		RHBDL2
		PROS1
		ACSL1
		CLTA
		LOC101928937
		TLK2
		DYNC1H1
		C1D
		ATP13A5
		SOX10
		C6orf132
		CCM2
		EIF3K
		OTULIN
		CBX7
		BNIP1
		FKBP11
		TPPP3
		CD177
		NDUFS3
		SAT1
		CIAO1
		LINC00642
		TGS1
		MAPKAPK2
		GTF3C2-AS1
		BCL2A1
		NAA10
		POLR2C
		DDB2
		LOC254028
		EPB41L4A-AS1
		PDE4D
		ABCD1
		XRCC4
		XAGE2
		CDC25B
		AZIN2
		CCDC124
		GALNT1
		DDHD1
		SLC26A8
		AATF
		VPS35
		PEX26
		COX6C
		GSTK1
		ALKBH7
		RPL35
		DDX49
		CSF1
		UXT
		STOML1
		STRA6
		NUDT16L1
		RNF111
		STK35
		HOXD8
		SLC25A51
		CDH13
		PSMC4
		FGFBP1
		PER2
		NLRC4
		RIT1
		SEC13
		MRFAP1L1
		MMP8
		CCDC12
		B3GNTL1
		LRRC37A4P
		PRKCH
		SLC36A4
		ZNF230
		TSPAN31
		TBX21
		ADA
		CINP
		CPEB4
		SPOCK2
		SOD1
		HDC
		FNBP4
		RNASE7
		PUF60
		PAPPA
		DNM1P46
		PHLPP2
		ZFP36L2
		PCDHA10
		LRRC8A
		SIRT7
		EFR3B
		LINC00520
		TP73-AS1
		CSTB
		ARFGAP1
		BTN2A3P
		BPIFB1
		ALDH1A2
		BAZ1A
		LOC102723684
		ZFYVE16
		FOXN3
		GALNT6
		GPRIN2
		SRSF7
		DNAJB5
		CTBP1
		IGLV1-44
		LRRC66
		MFSD12
		NPC2
		KLHL15
		LETM2
		CD79B
		NUDT11
		OPLAH
		STOML2
		CMTM7
		TMEM71
		GHDC
		MSL3
		PIGX
		DHX9
		CCP110
		VWA3A
		ZNF444
		PUS10
		IFFO1
		TBC1D8B
		PLAGL2
		SLC3A2
		AKAP7
		RPL18
		CLIC3
		CREB3L2
		NIPSNAP1
		MSI2
		MAP3K15
		PPM1G
		LMO3
		MRPS7
		FAM114A2
		RAB28
		PEX16
		ELP2
		MAN2A2
		GLYR1
		PKDCC
		NABP2
		ASB13
		ZNF296
		TRADD
		TDRD1
		LINC00216
		GON4L
		CD22
		FAM43A
		KIF12
		MRPL14
		KIR3DX1
		MAGEA1
		AKR7A3
		IRAK3
		NDUFB4
		RPS15
		ENKD1
		LOC100507507
		LOC100128108
		FAM171B
		HCG18
		SNX16
		SMS
		MIEF1
		NONO
		DRAP1
		MRPL40
		FIZ1
		GHRL
		ARSI
		TARBP1
		SPRED3
		LINC01278
		ZNF385A
		ZNF609
		CPA1
		LINC00294
		DGKG
		TAF1L
		ACBD4
		TTYH2
		LZTS3
		R3HCC1L
		EN2
		TMSB10
		AURKAIP1
		NDUFB11
		PLOD2
		NR4A1
		IMPDH2
		PRPF40A
		HMGB4
		DOK3
		GUSBP11
		KRT6A
		ZNF236
		SAMD4A
		DNAJC12
		RNF113A
		ABCA5
		AUP1
		POPDC3
		OTUD6B-AS1
		LIN7A
		CHD1
		ANKFY1
		SNRPD1
		DNAJB2
		EXT1
		WDHD1
		SGMS2
		SIRPG
		PGM1
		TUG1
		ARSG
		BAZ1B
		RMND5A
		COQ2
		SNHG17
		FASTKD3
		ANTXR2
		RPL29
		CD7
		WDR77
		LRFN5
		ATP4B
		LINC00052
		BID
		BCORL1
		PHPT1
		NDUFAF2
		ZNF606
		ST13
		TRPM7
		IL11RA
		SYT8
		TSPAN6
		PTCD3
		MYLIP
		BICD2
		PPP1R7
		MCAM
		SLC6A3
		MEIS3P1
		ACOT4
		VPS37A
		MLLT6
		GAK
		WDR82
		PRELP
		METTL22
		LHFPL3-AS2
		TEDDM1
		APBA3
		ILKAP
		PEBP4
		ARHGEF2
		TMEM41B
		HTT
		POP5
		LHX2
		RPP25L
		SNX13
		LOC101928708
		TSPYL2
		LOC100505851
		CPN2
		CPA3
		PIP5K1C
		GLS
		SET
		UTP23
		CCDC130
		MANBAL
		PRMT1
		OXSR1
		PFDN2
		LINC01118
		GAPT
		IHH
		USP16
		YBEY
		ECE2
		BRD3
		SH3RF2
		ACACA
		FCGR1A
		FBXO38
		ELOVL3
		CEP63
		COX15
		CD40LG
		CYP27B1
		RAB8A
		TTLL11
		RAB1A
		UROS
		DDX58
		ZBTB34
		CLK2
		PRPF19
		UBE2B
		OR52D1
		FGF3
		RAB13
		ELK2AP
		EEF2
		UQCR11
		ZNF692
		YBX1
		CIZ1
		UBE2Z
		LSM7
		NUDT6
		CST5
		SLC12A6
		ARIH2
		PVALB
		IL4R
		TUBA8
		CASC2
		STMN4
		MMADHC
		ARFGAP2
		GPS1
		CPPED1
		CDIPT
		FGF17
		POLR2K
		HAUS5
		MRPS6
		ARHGEF40
		COX7C
		PSMB8
		TRMT1
		IGF2BP3
		ZNF76
		GOLGA1
		LBX1
		ATP13A3
		RNF10
		NDUFA3
		BST1
		GLDC
		RHOF
		NEK7
		KRT19P2
		TGFBR2
		BASP1
		CDH18
		RPS5
		DCST2
		SLC38A2
		HDAC6
		MAFG
		ARHGAP36
		LTBP1
		KBTBD6
		HOXD9
		CD27
		BLID
		TNFRSF25
		USP19
		RNASEH2A
		CHRNA4
		RCC2
		GNE
		HMGN2
		MC4R
		XKR4
		KLHDC8B
		SLC25A25
		MIR670HG
		IGLC1
		MARCKSL1
		SMIM7
		LAIR2
		CEBPD
		ZDHHC22
		ZNF284
		PGK1
		EIF3D
		RNF213
		PHF2
		TMEM167B
		KDM6A
		DNALI1
		ANO9
		DNM1
		ECHDC2
		HPYR1
		NSG1
		LINC00996
		RGS18
		CXorf38
		ARIH1
		RALB
		C20orf27
		TBC1D30
		NAGPA
		ATP1B2
		ITIH5
		ISG15
		GLP1R
		NCOA4
		SULF2
		HOXC4
		ACTR3C
		CD247
		CHD4
		PIK3C3
		BTN2A2
		NIT1
		GNAI1
		IGLL5
		CCDC107
		UFC1
		PPP6C
		LOC100506929
		TUBB
		KRTAP4-9
		LOC102606465
		CDK4
		SF3A2
		MAS1L
		OR5AK4P
		CSNK1G2
		LINC01442
		NCF1
		LINC00029
		GAS2L3
		MLEC
		CELF5
		PGLS
		GBE1
		LINC00595
		TRERF1
		HGFAC
		DCAF15
		MAPK14
		LMBR1L
		COX14
		DLEU7-AS1
		TSGA10IP
		PTGES2
		RIPPLY3
		BMP3
		SPEN
		FNBP1L
		GCNT4
		LOC158434
		IMP3
		PRSS21
		ANKRD22
		RNF166
		NR2E1
		ANKRD36B
		BTN3A2
		DBI
		KDM1A
		C17orf50
		KRT5
		SAMD8
		SMDT1
		TEX15
		ATP10A
		PTPRCAP
		RPL12
		STIM1
		FOXP4
		ASMTL
		ALKBH5
		ZRSR2
		ADARB2-AS1
		PDK2
		ATCAY
		PCMT1
		LETMD1
		KPNA4
		SUB1
		CEBPB
		GADD45G
		CDX4
		SOHLH1
		PPP1R3E
		GKN2
		CXCR3
		AK5
		MRPL17
		TIMM8A
		C12orf10
		C8orf82
		TREM2
		GK3P
		ZSWIM6
		DHRS13
		NAGS
		SNRNP27
		PNPLA8
		POLR2G
		LINC01136
		ZNF552
		IGLL3P
		LINC01029
		GPR34
		ASB7
		TXNL4A
		EMC7
		GNAQ
		MRC1
		TSPAN32
		EGR2
		LINC00877
		SMIM3
		PPP6R3
		GEMIN5
		DPY19L3
		APEX1
		DDOST
		BHLHE40
		ARL4C
		PSMB9
		TMEM134
		RAB5A
		ZSWIM1
		COPB2
		HDDC2
		CDK2
		WDR41
		PAFAH1B1
		RPL36AL
		CORO7
		PRPF31
		BMS1
		CD3G
		MAN1B1
		ST3GAL4
		XRN1
		TACR1
		HAX1
		TLR1
		RCN3
		CHD7
		AK9
		ITGAM
		FAM111A
		FAM117A
		IFNA17
		MOV10
		ZNF792
		NMRK1
		RBM7
		SYT6
		BIN3
		EVA1A
		DNM3
		IGLJ3
		POU2F2
		ACER3
		EMB
		SULT1B1
		ENPP2
		CD48
		GBF1
		ZMAT3
		TNIK
		MAN1A2
		PIPOX
		FAHD2A
		LEPROTL1
		HSDL2
		EPAS1
		MIAT
		SCCPDH
		S1PR5
		MORN5
		THEM4
		CLEC4E
		SMAGP
		PHLPP1
		STAU2
		SPON1
		EHD2
		OTOF
		ID4
		FOXN2
		MFN1
		FN1
		XPO5
		KLHL36
		MPZL3
		EXOSC1
		CNOT10
		YLPM1
		CMTM4
		ZNF512B
		TSACC
		RNASEH2C
		CNIH4
		SPOPL
		EIF3G
		GNAO1
		FAR1
		TGFBR1
		ABCG2
		VN1R10P
		TSG101
		CWC15
		RRS1
		OGFRL1
		SPINT2
		VCPKMT
		MAPK6
		RABGAP1L
		BCL9L
		CSF1R
		RPS27L
		LSM10
		KLHDC7B
		OTUD3
		WSB1
		CNOT7
		ATG16L2
		SVIL
		COL10A1
		DAD1
		FAU
		CAMK2G
		DNAH12
		VILL
		RABGEF1
		STX10
		PLK5
		TXNL4B
		EXOSC7
		PXT1
		LOC100996740
		VTCN1
		CLPTM1
		PGM2L1
		ANAPC2
		JTB
		FSCN1
		DHPS
		RAB5C
		ERP29
		GGTLC2
		DLAT
		BPTF
		AKAP8L
		CD209
		BRD2
		PROSER2-AS1
		DOCK8
		CASP4
		PTPRN
		SYTL1
		PATL1
		CTNNA2
		NIN
		INSL6
		SPRTN
		CCDC85C
		GM2A
		HYPK
		PARP14
		FAM53C
		SLC25A19
		BANF1
		MIEN1
		UBA52
		TBC1D13
		BTN3A3
		UGGT1
		OLAH
		PLCH2
		AZIN1
		APBB1
		ITCH
		TADA2B
		MS4A4A
		CD47
		TRPC3
		SH3BP1
		BCL7C
		COTL1
		PIK3IP1
		IRF2BP2
		C1orf43
		RPS6KL1
		PIP4K2B
		METTL2B
		SKP2
		ZNHIT3
		RHEB
		PDE3B
		DUT
		BLOC1S1
		EPHX1
		SESN2
		CD3E
		PELI2
		OR5J2
		NPM1
		NLRP3
		FBXL18
[truncated: 2,051 more rows]

## Sheet: PCR
id	姓名	住院号	年龄	SOFA	APACHE II score	CRP	PCT	MASP1	Status
B209	陈光儒	337674	24	2	5	1.88	0.03	5.38859	0
A139	郑安发	324153	81	33	NA	511.3	0.03	8.76614	1
A140	肖玉兰	309810	86	3	14	3.5	0.04	7.09688	1
B204	陈婷婷	339256	29	4	5	1.57	0.05	5.41424	0
B207	钟家共	337761	35	0	7	54.16	0.06	5.57739	0
B148	符气冠	344936	71	15	8	34.12	100	8.55904	0
B199	陈运密	341792	33	5	5	41.43	0.08	5.24948	0
B191	赵剑昊	344135	20	6	6	70	0.08	5.6195	0
B201	林英	340843	57	10	5	5.24	0.14	5.59867	0
B193	陈善财	343811	72	10	8	50.5	0.15	5.58808	0
B147	郭琦明	345086	89	12	6	101.33	0.16	7.86916	0
B194	莫志杰	343455	94	15	7	107.09	0.18	5.60914	0
A171	王淑云	346561	81	6	15	38.71	0.3	6.41424	1
B196	羊文敏	342972	46	16	8	110.13	0.43	5.89682	0
A168	陈丁为	344304	74	10	23	89.54	0.44	7.77222	1
B192	姜成惠	343966	51	22	11	34.8	0.5	5.58808	0
A188	郑选兰	331187	79	9	21	153.6	0.57	6.07523	1
A138	王业芳	320039	70	31	17	105.51	0.61	8.79282	1
A170	符策光	339038	73	15	29	23.7	0.66	6.56224	1
A186	秦进子	350484	50	12	17	8.1	0.78	5.58808	1
A189	林家俊	350816	41	8	11	97.15	0.86	5.58808	1
B195	王敏	343071	30	20	8	NA	0.97	5.69875	0
B200	吴亚二	341221	71	7	16	41.38	1.02	5.5446	0
A137	吴月凤	329372	68	11	40	128.98	1.12	7.31767	1
B149	覃思秋	344845	78	4	10	210.3	1.14	6.57024	0
B206	莫宾壮	337992	61	12	8	143.41	1.27	5.49914	0
A141	龚业富	325519	86	33	7	171.26	1.52	8.44602	1
B205	曾毅	338154	32	28	16	185.18	2.13	5.77218	0
B146	梁邦秀	345195	52	22	12	98.78	3.16	8.79497	0
A190	林源深	272513	82	8	11	158.9	3.31	5.72692	1
A172	符海静	336774	51	9	16	91.6	3.84	6.83228	1
A175	冯所学	148450	84	16	22	25.73	3.99	6.31779	1
B202	袁桂凤	344807	89	14	10	156.3	3.99	5.53343	0
A169	施英杰	346509	27	7	19	116.71	4.04	6.84992	1
A166	符代实	344106	87	15	37	245.2	4.05	8.13819	1
B197	陈香元	342445	60	14	8	142.24	5.25	6.16278	0
A136	吴清连	328532	62	10	NA	203.65	7.98	6.62074	1
A182	王挠香	348533	59	10	21	190.88	8.51	6.84881	1
A185	陈运裕	341634	54	14	8	302.3	8.96	5.91999	1
A177	王天玲	347638	82	14	34	137.41	17.93	6.4015	1
A176	熊成科	347616	26	12	22	293.1	20	6.13239	1
B211	张玉香	336411	69	3	14	39.73	20.05	5.62976	0
B210	雷玉妹	337425	51	18	9	104.4	23.46	5.68918	0
A165	王爱梅	341665	74	8	18	168.7	26.3	8.77628	1
B203	吴红玉	339696	31	11	6	169.96	33.8	5.46363	0
A142	刘佳林	330432	29	13	36	179.45	37.74	7.94753	1
A191	邓新安	352002	67	12	23	43.67	46.04	5.49914	1
B208	周来谋	337742	27	20	18	271.44	54.08	5.99355	0
A167	梁天福	291902	65	9	NA	176.53	91.14	7.71682	1
A178	吴秀梅	330595	77	8	15	21.52	100	6.14466	1
B190	林鹤思	344444	84	17	7	31.18	100	5.30747	0
A173	谢往胜	240969	57	10	20	74.3	100	6.74527	1
A193	邓万奎	352127	53	18	32	144.2	100	5.5107	1
A143	庄少娘	141040	34	13	18	198.4	100	6.41077	1
B198	陈进忠	342264	63	11	8	239.63	100	5.64996	0
A134	林珊	328794	44	10	23	289.25	100	8.31022	1
A135	肖爱生	329707	67	15	22	294.1	100	7.98791	1
A183	苏方鑫	344451	50	19	22	298	100	6.82391	1
A192	滕永海	351680	55	17	16	303.62	100	5.17192	1
A179	黄仁发	346699	67	9	13	374.8	100	6.24948	1
A180	郑文	316787	58	11	24	217.3	100	6.2643	1
A181	蔡汝富	276801	54	15	30	253.04	0.08	6.00062	1
A174	赵文庆	347490	61	NA	NA	NA	NA	6.60914	1

## Sheet: ELISA
id	姓名	住院号	年龄	SOFA	APACHE II score	CRP	PCT	MASP1	Status
B204	陈婷婷	339256	29	4	5	1.57	0.05	6.48082	0
A140	肖玉兰	309810	86	3	14	3.5	0.04	8.14607	1
B201	林英	340843	57	10	5	5.24	0.14	6.16256	0
A139	郑安发	324153	81	3	NA	8.1	0.03	9.62012	1
A178	吴秀梅	330595	77	8	15	21.52	100	6.59762	1
A170	符策光	339038	73	15	29	23.7	0.66	8.4758	1
B190	林鹤思	344444	84	17	7	31.18	100	7.65082	0
B148	符气冠	344936	71	15	8	34.12	0.08	9.01953	0
B192	姜成惠	343966	51	22	11	34.8	0.5	7.56522	0
A171	王淑云	346561	81	6	15	38.71	0.3	8.62576	1
B200	吴亚二	341221	71	9	16	41.38	1.02	6.75381	0
B199	陈运密	341792	33	5	5	41.43	0.08	7.09643	0
A191	邓新安	352002	67	12	23	43.67	46.04	11.537	1
B193	陈善财	343811	72	10	8	50.5	0.15	9.5642	0
B207	钟家共	337761	35	0	7	54.16	0.06	7.48682	0
B191	赵剑昊	344135	20	6	6	70	0.08	7.07387	0
A173	谢往胜	240969	57	10	20	74.3	100	6.71098	1
A168	陈丁为	344304	74	10	23	89.54	0.44	8.48475	1
A172	符海静	336774	51	9	16	91.6	3.84	7.42367	1
A189	林家俊	350816	41	33	11	374.8	0.86	12.182	1
B146	梁邦秀	345195	52	22	12	98.78	3.16	9.35497	0
B147	郭琦明	345086	89	12	6	101.33	0.16	8.83526	0
B210	雷玉妹	337425	51	18	9	104.4	23.46	9.52309	0
A138	王业芳	320039	70	7	17	105.51	0.61	9.53034	1
B194	莫志杰	343455	94	15	7	107.09	0.18	7.73203	0
B196	羊文敏	342972	46	16	8	110.13	0.43	8.04419	0
A169	施英杰	346509	27	7	19	116.71	4.04	7.51451	1
A137	吴月凤	329372	68	11	40	128.98	1.12	7.81587	1
B197	陈香元	342445	60	14	8	142.24	5.25	7.30514	0
B206	莫宾壮	337992	61	12	8	143.41	1.27	6.07973	0
A188	郑选兰	331187	79	31	21	153.6	0.57	11.8803	1
B202	袁桂凤	344807	89	14	10	156.3	3.99	6.81478	0
A190	林源深	272513	82	8	11	158.9	3.31	11.2776	1
A165	王爱梅	341665	74	8	18	168.7	26.3	7.59025	1
B203	吴红玉	339696	31	11	6	169.96	33.8	6.3946	0
A141	龚业富	325519	86	4	7	171.26	1.52	8.91512	1
A167	梁天福	291902	65	9	NA	176.53	91.14	9.56155	1
A142	刘佳林	330432	29	13	36	179.45	37.74	8.72247	1
B205	曾毅	338154	32	28	16	185.18	2.13	7.63531	0
A182	王挠香	348533	59	10	21	190.88	8.51	12.4614	1
A143	庄少娘	141040	34	13	18	198.4	100	7.79083	1
A136	吴清连	328532	62	10	NA	203.65	7.98	10.8148	1
B149	覃思秋	344845	78	8	10	210.3	1.14	7.08296	0
A180	郑文	316787	58	11	24	217.3	102	11.3371	1
B198	陈进忠	342264	63	11	8	239.63	100	9.54279	0
A166	符代实	344106	87	15	37	245.2	4.05	7.59025	1
A181	蔡汝富	276801	54	15	30	253.04	103	12.3698	1
B208	周来谋	337742	27	20	18	271.44	54.08	6.72834	0
A134	林珊	328794	44	10	23	289.25	100	8.57721	1
A176	熊成科	347616	26	12	22	293.1	20	7.37845	1
A135	肖爱生	329707	67	15	22	294.1	100	8.08819	1
A183	苏方鑫	344451	50	19	22	298	100	10.7527	1
A185	陈运裕	341634	54	14	8	302.3	8.96	10.9409	1
A179	黄仁发	346699	67	9	13	97.15	101	6.51451	1
A186	秦进子	350484	50	12	17	511.3	0.78	11.3841	1
B195	王敏	343071	30	20	8	NA	0.97	6.13959	0
A174	赵文庆	347490	61	NA	NA	NA	NA	6.34968	1

## Sheet: Immune cell infiltration in sep
CIBERSORTx in Sepsis																								CIBERSORTx in Trauma																									ssGSEA in Sepsis
id	B cells naive	B cells memory	Plasma cells	T cells CD8	T cells CD4 naive	T cells CD4 memory resting	T cells CD4 memory activated	T cells follicular helper	T cells regulatory (Tregs)	T cells gamma delta	NK cells resting	NK cells activated	Monocytes	Macrophages M0	Macrophages M1	Macrophages M2	Dendritic cells resting	Dendritic cells activated	Mast cells resting	Mast cells activated	Eosinophils	Neutrophils		id	B cells naive	B cells memory	Plasma cells	T cells CD8	T cells CD4 naive	T cells CD4 memory resting	T cells CD4 memory activated	T cells follicular helper	T cells regulatory (Tregs)	T cells gamma delta	NK cells resting	NK cells activated	Monocytes	Macrophages M0	Macrophages M1	Macrophages M2	Dendritic cells resting	Dendritic cells activated	Mast cells resting	Mast cells activated	Eosinophils	Neutrophils			id
GSM1691721	0.0817949	0.0257672	0.000348747	0	0.0906527	0.154438	0.0124354	0	0.024376	0.0396464	0.155049	0	0.121337	0.00594838	9.94e-05	0.0772844	0	0	0.0072305	0	0.055885	0.147707		GSM1691721	0.0817949	0.0257672	0.000348747	0	0.0906527	0.154438	0.0124354	0	0.024376	0.0396464	0.155049	0	0.121337	0.00594838	9.94e-05	0.0772844	0	0	0.0072305	0	0.055885	0.137707			GSM1691721
GSM1691722	0.0810452	0.0168103	0.00419555	0.0353478	0.0742389	0.179353	0	0	0	0	0.215613	0	0.130637	0.0464305	0.00177372	0.0306293	0	0.00864535	0	0	0	0.17528		GSM1691722	0.0810452	0.0168103	0.00419555	0.0353478	0.0742389	0.179353	0	0	0	0	0.215613	0	0.130637	0.0464305	0.00177372	0.0306293	0	0.00864535	0	0	0	0.16528			GSM1691722
GSM1691723	0.126218	0	0.0106561	0	0.117531	0.156405	0	0	0.0105969	0	0.161803	0	0.0876561	0.0158889	0	0.0712868	0	0	0.018866	0	0.0305976	0.192493		GSM1691723	0.126218	0	0.0106561	0	0.117531	0.156405	0	0	0.0105969	0	0.161803	0	0.0876561	0.0158889	0	0.0712868	0	0	0.018866	0	0.0305976	0.182493			GSM1691723
GSM1691724	0.0848431	0.0147734	0.00759272	0	0.0690561	0.169629	0	0	0.0134598	0	0.180211	0	0.116054	0.0157908	0.00439802	0.0680762	0	0	0.0177635	0	0.0778778	0.160475		GSM1691724	0.0848431	0.0147734	0.00759272	0	0.0690561	0.169629	0	0	0.0134598	0	0.180211	0	0.116054	0.0157908	0.00439802	0.0680762	0	0	0.0177635	0	0.0778778	0.150475			GSM1691724
GSM1691725	0.0767686	0.0296088	0.00850199	0.0826411	0.135369	0.0320819	0.00502021	0	0.0413551	0	0.193535	0	0.0872423	0.0191798	0	0.07536	0	0	0	0	0.0395618	0.173775		GSM1691725	0.0767686	0.0296088	0.00850199	0.0826411	0.135369	0.0320819	0.00502021	0	0.0413551	0	0.193535	0	0.0872423	0.0191798	0	0.07536	0	0	0	0	0.0395618	0.163775			GSM1691725
GSM1691726	0.118469	0.0222012	0	0.0744832	0.0144136	0.17659	0.0235017	0	0	0	0.173317	0	0.0977445	0.0128125	0	0.06424	0	0.00188002	0.000482507	0	0.0465348	0.173331		GSM1691726	0.118469	0.0222012	0	0.0744832	0.0144136	0.17659	0.0235017	0	0	0	0.173317	0	0.0977445	0.0128125	0	0.06424	0	0.00188002	0.000482507	0	0.0465348	0.163331			GSM1691726
GSM1691727	0.0982363	0	0	0.0105409	0.0658883	0.157592	0.0027767	0	0	0	0.222033	0	0.131056	0.0456482	0	0.0516861	0	0.00312749	0.0158275	0	0.017168	0.178419		GSM1691727	0.0982363	0	0	0.0105409	0.0658883	0.157592	0.0027767	0	0	0	0.222033	0	0.131056	0.0456482	0	0.0516861	0	0.00312749	0.0158275	0	0.017168	0.168419			GSM1691727
GSM1691728	0.151097	0	0	0.139144	0.0480931	0.0822134	0	0	0.0269935	0	0.126483	0	0.115116	0.0366923	0	0.0586243	0	0	0.0320304	0	0.0105072	0.173005		GSM1691728	0.151097	0	0	0.139144	0.0480931	0.0822134	0	0	0.0269935	0	0.126483	0	0.115116	0.0366923	0	0.0586243	0	0	0.0320304	0	0.0105072	0.163005			GSM1691728
GSM1691729	0.133245	0	0.000508891	0.0549841	0.0580072	0.123956	0.00497445	0	0.0097808	0	0.136443	0	0.131221	0.0326617	0.00292834	0.0533735	0	0	0.0143744	0	0.0630079	0.180535		GSM1691729	0.133245	0	0.000508891	0.0549841	0.0580072	0.123956	0.00497445	0	0.0097808	0	0.136443	0	0.131221	0.0326617	0.00292834	0.0533735	0	0	0.0143744	0	0.0630079	0.170535			GSM1691729
GSM1691730	0.079597	0.0590231	0	0.0301507	0.0854463	0.134854	0.0220242	0	0.0292455	0	0.167157	0	0.0949264	0.0176765	0	0.0649524	0	0	0.0199408	0	0.0189713	0.176035		GSM1691730	0.079597	0.0590231	0	0.0301507	0.0854463	0.134854	0.0220242	0	0.0292455	0	0.167157	0	0.0949264	0.0176765	0	0.0649524	0	0	0.0199408	0	0.0189713	0.166035			GSM1691730
GSM1691739	0.1117	0.0223915	0	0.0825131	0.0365356	0.12488	0	0	0.0283066	0	0.177554	0	0.0917633	0.0110446	0	0.046724	0	0.00101256	0.0251058	0	0.0546439	0.185825		GSM1691739	0.1117	0.0223915	0	0.0825131	0.0365356	0.12488	0	0	0.0283066	0	0.177554	0	0.0917633	0.0110446	0	0.046724	0	0.00101256	0.0251058	0	0.0546439	0.175825			GSM1691739
GSM1691740	0.0870683	0.0129308	0.00460635	0.0332995	0.0378424	0.108703	0.00878382	0	0.0408512	0	0.19146	0	0.171878	0.0226123	0	0.0454072	0	0	0.0306194	0	0.0588984	0.145039		GSM1691740	0.0870683	0.0129308	0.00460635	0.0332995	0.0378424	0.108703	0.00878382	0	0.0408512	0	0.19146	0	0.171878	0.0226123	0	0.0454072	0	0	0.0306194	0	0.0588984	0.135039			GSM1691740
GSM1691741	0.131206	0	0.0114788	0.137512	0	0.105806	0	0	0.0565102	0	0.126025	0	0.145868	0.0257635	0	0.0354501	0	0	0.0214882	0	0.0636609	0.139231		GSM1691741	0.131206	0	0.0114788	0.137512	0	0.105806	0	0	0.0565102	0	0.126025	0	0.145868	0.0257635	0	0.0354501	0	0	0.0214882	0	0.0636609	0.129231			GSM1691741
GSM1691742	0.124949	0	0	0.0847761	0.031017	0.127962	0.0459222	0	0.0213129	0	0.163338	0	0.100829	0.0378773	0	0.0310182	0	0	0.0394173	0	0.0237431	0.167838		GSM1691742	0.124949	0	0	0.0847761	0.031017	0.127962	0.0459222	0	0.0213129	0	0.163338	0	0.100829	0.0378773	0	0.0310182	0	0	0.0394173	0	0.0237431	0.157838			GSM1691742
GSM1691743	0.111594	0.012281	0	0.128255	0.0244807	0.0647557	0.0207519	0	0.0157795	0	0.141945	0	0.145211	0.0343831	0	0.0497195	0	0	0.0559677	0	0.0606145	0.134262		GSM1691743	0.111594	0.012281	0	0.128255	0.0244807	0.0647557	0.0207519	0	0.0157795	0	0.141945	0	0.145211	0.0343831	0	0.0497195	0	0	0.0559677	0	0.0606145	0.124262			GSM1691743
GSM1691744	0.150866	0	0	0.0810769	0.0350309	0.105883	0	0	0.0295149	0	0.182585	0	0.0962546	0.0414741	0.000296141	0.0397446	0	0	0.0187938	0	0.0292746	0.189206		GSM1691744	0.150866	0	0	0.0810769	0.0350309	0.105883	0	0	0.0295149	0	0.182585	0	0.0962546	0.0414741	0.000296141	0.0397446	0	0	0.0187938	0	0.0292746	0.179206			GSM1691744
GSM1691745	0.125435	0	0.0121828	0.175959	0.0147697	0.0966068	0	0	0	0	0.140058	0	0.120249	0.0442184	0	0.0598192	0	0.0124446	0.011853	0	0.0262055	0.160198		GSM1691745	0.125435	0	0.0121828	0.175959	0.0147697	0.0966068	0	0	0	0	0.140058	0	0.120249	0.0442184	0	0.0598192	0	0.0124446	0.011853	0	0.0262055	0.150198			GSM1691745
GSM1691746	0.123048	0	0	0.131453	0.0461857	0.114423	0	0	0	0	0.170761	0	0.125944	0.0396362	0	0	0	0.00518182	0.0434532	0	0.0284921	0.171423		GSM1691746	0.123048	0	0	0.131453	0.0461857	0.114423	0	0	0	0	0.170761	0	0.125944	0.0396362	0	0	0	0.00518182	0.0434532	0	0.0284921	0.161423			GSM1691746
GSM1691747	0.129735	0.0102307	0	0.107313	0.106557	0.0405283	0.0218669	0	0.0222838	0	0.152143	0	0.104457	0.0195251	0	0.0522088	0	0	0	0	0.041284	0.191867		GSM1691747	0.129735	0.0102307	0	0.107313	0.106557	0.0405283	0.0218669	0	0.0222838	0	0.152143	0	0.104457	0.0195251	0	0.0522088	0	0	0	0	0.041284	0.181867			GSM1691747
GSM1691748	0.084222	0	0.011302	0.0944759	0.0537203	0.0701613	0	0	0.076247	0	0.133683	0	0.168612	0.029262	0	0.0422769	0	0	0.0110747	0	0.0868555	0.138107		GSM1691748	0.084222	0	0.011302	0.0944759	0.0537203	0.0701613	0	0	0.076247	0	0.133683	0	0.168612	0.029262	0	0.0422769	0	0	0.0110747	0	0.0868555	0.128107			GSM1691748
GSM1691749	0.123578	0	0.0106592	0.034338	0.119752	0.0519539	0	0	0.121369	0	0.12136	0	0.121492	0.0275885	0.00562998	0.0323534	0	0	0.00789337	0	0.07262	0.149414		GSM1691749	0.123578	0	0.0106592	0.034338	0.119752	0.0519539	0	0	0.121369	0	0.12136	0	0.121492	0.0275885	0.00562998	0.0323534	0	0	0.00789337	0	0.07262	0.139414			GSM1691749
GSM1691805	0.159016	0	0.000375884	0.0803911	0.0778565	0.0746627	0	0	0.0355803	0	0.166896	0	0.112842	0.0338654	0	0.0311691	0	0.00154088	0.00994437	0	0.0345155	0.181344		GSM1691805	0.159016	0	0.000375884	0.0803911	0.0778565	0.0746627	0	0	0.0355803	0	0.166896	0	0.112842	0.0338654	0	0.0311691	0	0.00154088	0.00994437	0	0.0345155	0.171344			GSM1691805
GSM1691806	0.123598	0	0.00579862	0.120797	0.0591984	0.0581059	0	0	0.0704459	0	0.141459	0	0.190475	0.0307479	0	0.0372075	0	0	0.00106616	0	0.0370186	0.124082		GSM1691806	0.123598	0	0.00579862	0.120797	0.0591984	0.0581059	0	0	0.0704459	0	0.141459	0	0.190475	0.0307479	0	0.0372075	0	0	0.00106616	0	0.0370186	0.114082			GSM1691806
GSM1691807	0.130978	0	0.00926218	0.0868588	0.0696145	0.0501303	0	0	0.0302532	0	0.164881	0	0.167432	0.0253213	0	0.0426616	0	0	0.0227688	0	0.0508658	0.148972		GSM1691807	0.130978	0	0.00926218	0.0868588	0.0696145	0.0501303	0	0	0.0302532	0	0.164881	0	0.167432	0.0253213	0	0.0426616	0	0	0.0227688	0	0.0508658	0.138972			GSM1691807
GSM1691808	0.0904537	0.0101557	0	0.122276	0.0959967	0.0281887	0	0	0.0750886	0	0.169545	0	0.129761	0.0155376	0	0.0279156	0	0	0.019998	0	0.0493719	0.165712		GSM1691808	0.0904537	0.0101557	0	0.122276	0.0959967	0.0281887	0	0	0.0750886	0	0.169545	0	0.129761	0.0155376	0	0.0279156	0	0	0.019998	0	0.0493719	0.165712			GSM1691808
GSM1691809	0.130172	0	0.00327205	0.166435	0.0849176	0	0.0161176	0	0.0344416	0	0.176351	0	0.0894379	0.0297474	0	0.0551331	0	0	0.00314271	0	0.0324331	0.178399		GSM1691809	0.130172	0	0.00327205	0.166435	0.0849176	0	0.0161176	0	0.0344416	0	0.176351	0	0.0894379	0.0297474	0	0.0551331	0	0	0.00314271	0	0.0324331	0.178399			GSM1691809
GSM1691810	0.147276	0	0.00249712	0.132613	0.0231885	0.0652919	0	0	0.0607169	0	0.13109	0	0.108155	0.0228327	0.000685939	0.056298	0	0	0.0090857	0	0.0578467	0.182423		GSM1691810	0.147276	0	0.00249712	0.132613	0.0231885	0.0652919	0	0	0.0607169	0	0.13109	0	0.108155	0.0228327	0.000685939	0.056298	0	0	0.0090857	0	0.0578467	0.182423			GSM1691810
GSM1691811	0.0941321	0.038691	0	0.111866	0.0484938	0.0997154	0	0	0.0213783	0	0.178937	0	0.0881043	0.0212077	0	0.052705	0	0	0.0154001	0	0.0455071	0.183861		GSM1691811	0.0941321	0.038691	0	0.111866	0.0484938	0.0997154	0	0	0.0213783	0	0.178937	0	0.0881043	0.0212077	0	0.052705	0	0	0.0154001	0	0.0455071	0.183861			GSM1691811
GSM1691812	0.0951088	0.00121713	0.0103783	0.134879	0.0797482	0.0453832	0	0	0.0478179	0	0.118523	0	0.12084	0.0273595	0.00181136	0.0433159	0	0	0.0379718	0	0.0559972	0.179649		GSM1691812	0.0951088	0.00121713	0.0103783	0.134879	0.0797482	0.0453832	0	0	0.0478179	0	0.118523	0	0.12084	0.0273595	0.00181136	0.0433159	0	0	0.0379718	0	0.0559972	0.179649			GSM1691812
GSM1691813	0.135014	0.0132372	0.00480274	0.0944461	0.0923173	0.0543192	0.0085694	0	0.0418498	0	0.177611	0	0.106205	0	0	0.0608899	0	0	0	0	0.066807	0.143932		GSM1691813	0.135014	0.0132372	0.00480274	0.0944461	0.0923173	0.0543192	0.0085694	0	0.0418498	0	0.177611	0	0.106205	0	0	0.0608899	0	0	0	0	0.066807	0.143932			GSM1691813
GSM1691814	0.119537	0.000542831	0.0139977	0.136862	0.0879811	0.0792049	0	0	0.0179211	0	0.159107	0	0.087111	0.0220898	0.000965719	0.0529154	0	0.00193003	0.0167316	0	0.0322583	0.170845		GSM1691814	0.119537	0.000542831	0.0139977	0.136862	0.0879811	0.0792049	0	0	0.0179211	0	0.159107	0	0.087111	0.0220898	0.000965719	0.0529154	0	0.00193003	0.0167316	0	0.0322583	0.170845			GSM1691814
GSM1691815	0.0780549	0.0204094	0.0151042	0.144325	0.0225967	0.0394022	0	0	0.0573397	0	0.176951	0	0.153015	0.025658	0.00532732	0.0339027	0	0	0.0317281	0	0.0636075	0.132578		GSM1691815	0.0780549	0.0204094	0.0151042	0.144325	0.0225967	0.0394022	0	0	0.0573397	0	0.176951	0	0.153015	0.025658	0.00532732	0.0339027	0	0	0.0317281	0	0.0636075	0.132578			GSM1691815
GSM1691816	0.140502	0	0.00747282	0.101959	0.062576	0.0643068	0	0	0.0378995	0	0.129316	0	0.147846	0.0359206	0.00798168	0.043813	0	0	0.0135284	0	0.0764967	0.130381		GSM1691816	0.140502	0	0.00747282	0.101959	0.062576	0.0643068	0	0	0.0378995	0	0.129316	0	0.147846	0.0359206	0.00798168	0.043813	0	0	0.0135284	0	0.0764967	0.130381			GSM1691816
GSM1691731	0.0780479	0	0.0256552	0.0682121	0.0207278	0.0723	0	0	0.044044	0	0.108757	0	0.222722	0.0358655	0	0.0541617	0	0	0.0248767	0	0.0870194	0.157611		GSM1691799	0.104179	0.025251	0	0.097453	0.0319743	0.0953786	0	0	0.0319171	0	0.172623	0	0.0821772	0.0331255	0.00244014	0.0766551	0	0	0.0158504	0	0.0278522	0.203124			GSM1691731
GSM1691732	0.0953741	0	0.0241368	0.0467003	0.0438693	0.0691404	0.00104397	0	0.0454031	0	0.1378	0	0.228013	0.0238148	0	0.028186	0	0	0.0100233	0	0.0877375	0.158757		GSM1691800	0.0757885	0	0.0136764	0.050217	0.0524421	0.115888	0	0	0.0208892	0	0.183239	0	0.159865	0.0420685	0.00273475	0.0280583	0	0	0.00950466	0	0.0639483	0.18168			GSM1691732
GSM1691733	0.0923574	0	0.0346885	0.032443	0.0355059	0.0639707	0.0301874	0	0.0386763	0	0.166029	0	0.18842	0.0432343	0.00040601	0.0392865	0	0	0	0	0.0937119	0.141083		GSM1691801	0.109077	0	0.0112304	0.0630509	0.0825968	0.0612869	0.00314444	0	0.0367574	0	0.154197	0	0.164496	0.0474149	0.00117735	0.0299294	0	0	0.0248046	0	0.0483316	0.162505			GSM1691733
GSM1691734	0	0.0640112	0.0407105	0.0791709	0.0719879	0.0219303	0.022578	0	0.00198339	0	0.137569	0	0.220833	0.0647267	0	0.0118125	0	0	0	0	0.104681	0.158005		GSM1691802	0.0592619	0.0218417	0	0.0697562	0.0458273	0.0724095	0	0	0.0226659	0	0.178087	0	0.177573	0.0488288	0	0.0318558	0	0.00692344	0.0206515	0	0.062457	0.181861			GSM1691734
GSM1691735	0.0571969	0.0297274	0.0137497	0.169369	0.0417135	0.0146685	0	0	0	0	0.128574	0	0.103064	0.0563531	0	0.033778	0	0.00462959	0.0275218	0	0.0668786	0.252776		GSM1691803	0.0274234	0.034378	0.0275127	0.0438701	0.0437616	0.0580405	0	0	0.0407324	0	0.155077	0	0.229541	0.0483496	0	0.0189498	0	0	0.00285199	0	0.0870683	0.182444			GSM1691735
GSM1691736	0.107409	0	0.00799359	0.0507223	0.0167909	0.0837134	0.0363925	0	0.0206555	0	0.185439	0	0.180372	0.0448608	0.00535419	0.0487816	0	0	0	0	0.0620905	0.149425		GSM1691804	0.0879853	0	0.021071	0.0524072	0.0676634	0.0833673	0.00207939	0	0.0154694	0	0.151119	0	0.215789	0.0464126	0	0.0253879	0	0	0.0109397	0	0.063589	0.15672			GSM1691736
GSM1691737	0.113313	0	0.0142947	0.100816	0.0355658	0.0469023	0.0422711	0	0.0112571	0	0.168217	0	0.144228	0.055626	0.00856531	0.0452733	0	0	0	0	0.0492702	0.1644		GSM1691817	0.102641	0.00292608	0.00695042	0.0168641	0.0874772	0.0859283	0.00438759	0	0.0320551	0	0.156095	0	0.125764	0.0455958	0	0.0799613	0	0	0	0	0.0454976	0.207857			GSM1691737
GSM1691738	0.119787	0	0.0150606	0.11535	0.020625	0.0406769	0.0550028	0	0.0318461	0	0.159541	0	0.0974838	0.0569761	0.00262591	0.0346553	0	0.0110542	0	0.00540107	0.0750536	0.15886		GSM1691818	0.107333	0	0.0104949	0.0628324	0.0760536	0.0672168	0.000589678	0	0.016877	0	0.155725	0	0.211065	0.0476442	0.000598687	0.0164113	0	0	0.00684209	0	0.0669165	0.1534			GSM1691738
GSM1691750	0.0622023	0	0.0101629	0.0719723	0.130406	0.0329143	0	0	0.0849548	0	0.103638	0	0.159695	0.0366336	0	0.0380779	0	0	0.0414933	0	0.0449247	0.182925		GSM1691819	0.112755	0.00888246	0	0.00925945	0.108756	0.0775939	0.00709244	0	0.0325492	0	0.177282	0	0.116403	0.0593499	0	0.0377563	0	0	0	0	0.0512876	0.201033			GSM1691750
GSM1691751	0.0327731	0.0574601	0.00231818	0.0613926	0.07369	0.117429	0	0	0.0549463	0	0.16785	0	0.089064	0.0200436	0	0.0639103	0	0	0.0268579	0	0.0396944	0.192571		GSM1691820	0.0845316	0	0.00886906	0.097347	0.0617894	0.034761	0	0	0.0514862	0	0.145841	0	0.159499	0.0417171	0.000753635	0.0526626	0	0	0.0150424	0	0.0465328	0.199168			GSM1691751
GSM1691752	0.0659489	0	0.0198341	0.0932481	0.0821055	0.0400538	0.0108964	0	0.0477757	0	0.161772	0	0.148886	0.0545326	0	0.0155372	0	0	0.0297285	0	0.0505832	0.179098		GSM1691821	0.127825	0	0.00937827	0.0750466	0.0661216	0.0246057	0	0	0.0678474	0	0.13829	0	0.189363	0.0568578	0	0.030109	0	0	0.000519347	0	0.0685382	0.145499			GSM1691752
GSM1691753	0.0516702	0.0265374	0.0263364	0.026994	0.0256337	0	0	0	0.0271472	0	0.0866735	0	0.195864	0.0667831	0.0153604	0.0155519	0	0.059827	0.0284531	0	0.116593	0.230575		GSM1691822	0.106046	0	0.0101751	0.0743548	0.0525653	0.0434712	0	0	0.0550052	0	0.158993	0	0.196267	0.0535772	0	0.0402535	0	0	0.00833001	0	0.0624891	0.138473			GSM1691753
GSM1691754	0.0379884	0.05367	0.0189353	0.0184483	0.0158002	0	0	0	0.0315481	0	0.0911562	0	0.236559	0.0638774	0.042093	0.00813997	0	0.0407293	0.0259124	0	0.0923001	0.222842		GSM1691823	0.0660994	0	0.0163793	0.0686275	0.100638	0.0522777	0.000533982	0	0.0599352	0	0.124677	0	0.204447	0.0369389	0	0.060634	0	0	0.0079302	0	0.0538734	0.147009			GSM1691754
GSM1691755	0.00750186	0.0562703	0.010853	0.0640561	0	0.0928858	0.00278367	0	0.0280811	0	0.110053	0	0.236868	0.020016	0.0492805	0.0257162	0	0.0130978	0.0199589	0	0.0588917	0.203686		GSM1691824	0.0613865	0.00150818	0.0139007	0.0647595	0.0654893	0.0735972	0	0	0.0360015	0	0.159295	0	0.198625	0.0293073	0	0.067819	0	0	0	0	0.0745365	0.153774			GSM1691755
GSM1691756	0.0329657	0.048647	0.00300295	0.052945	0.0203961	0.075051	0	0	0.0083671	0	0.138179	0	0.16669	0.0021907	0.0269024	0.0505098	0	0.057594	0.0231855	0	0.074579	0.218795		GSM1691825	0.0815694	0	0.0137107	0.0751235	0.103291	0.0514426	0.0025607	0	0.0432011	0	0.0988985	0	0.194387	0.0396137	0	0.069983	0	0	0.0267514	0	0.0509584	0.148509			GSM1691756
GSM1691757	0.0196769	0.061081	0.00602101	0.0334139	0	0.0991134	0	0	0	0	0.129663	0	0.194468	0.00385428	0.0460114	0.0476743	0	0.0383318	0.0444425	0	0.0689356	0.207314		GSM1691826	0.0813829	0	0.00454878	0.0660367	0.0856141	0.0368582	0.00305647	0	0.0359345	0	0.208531	0	0.123168	0.0458338	0.00316007	0.0289123	0	0	0	0	0.0859395	0.191023			GSM1691757
GSM1691758	0.117257	0.0230356	0	0.041731	0.0456772	0.0984022	0.0438724	0	0	0	0.21496	0	0.16777	0.0440846	0.00289977	0.00430518	0	0	0	0.0145909	0.0763342	0.10508		GSM1691827	0.114055	0	0.0148107	0.0266719	0.0694013	0.0312337	0.0148166	0	0.0458364	0	0.165802	0	0.217873	0.0548132	0	0.0154041	0	0	0.00374117	0	0.0693339	0.156207			GSM1691758
GSM1691759	0.116766	0.0292956	0	0.0573513	0.00920797	0.141794	0.0586055	0	0.0177725	0	0.2145	0	0.117303	0.00699464	0.00860533	0.0307698	0	0	0	0.0289117	0.0825138	0.179608		GSM1691828	0.111126	0	0.00651052	0.0440637	0.0689091	0.0194351	0.0155358	0	0.0288344	0	0.14564	0	0.206956	0.0553629	0	0.0293053	0	0	0.0299316	0	0.0718589	0.166531			GSM1691759
GSM1691760	0.163058	0	0	0.048863	0.0531996	0.0805321	0.0656398	0	0.00951767	0	0.159723	0	0.0673145	0.0143564	0.0028999	0.0405458	0	0.0167535	0	0.0218337	0.0699113	0.185851		GSM1691829	0.0409797	0.0203378	0.0323529	0.0650785	0.0841165	0.0443498	0	0	0.0216277	0	0.207248	0	0.218347	0.0503003	0	0.0228626	0	0	0	0	0.0398799	0.152519			GSM1691760
GSM1691761	0.137033	0	0	0	0.0908758	0.104622	0.0338076	0	0	0	0.198077	0	0.104993	0.0439889	0	0.00846158	0	0.0153265	0	0.0297242	0.0587372	0.174353		GSM1691830	0.0146998	0.0158034	0.018865	0.0394887	0.0636769	0.095678	0	0	0.0295353	0	0.199976	0	0.206901	0.0223607	0.00913616	0.0726991	0	0	0.000840652	0	0.0401273	0.170211			GSM1691761
GSM1691762	0.144195	0	0.00739614	0.0320553	0.0665254	0.0582568	0.0526108	0	0	0	0.0669769	0	0.179387	0.0379045	0.00959074	0.0454051	0	0	0.00198648	0	0.101211	0.196498		GSM1691831	0	0.036867	0.0159436	0.0566453	0.0447284	0.0549459	0	0	0.0504301	0	0.208923	0	0.215141	0.0258586	0.00337521	0.0707721	0	0	0.00352393	0	0.046271	0.166575			GSM1691762
GSM1691763	0.134675	0	0.0121751	0.019801	0.0664401	0.0459608	0.00124383	0	0.0359518	0	0.0871061	0	0.191227	0.0627216	0.0201266	0.0364216	0	0	0.00584769	0	0.0905755	0.189727		GSM1691832	0.0275202	0.0119525	0.0106935	0.0406196	0.0896354	0.0629252	0	0	0.0326669	0	0.157888	0	0.24272	0.0501788	0	0.0396027	0	0	0	0	0.0654108	0.168185			GSM1691763
GSM1691764	0.0543518	0.0239897	0.00574607	0.0441044	0.0518774	0.0587788	0.0236435	0	0.041613	0	0.163852	0	0.1753	0.0660362	0.0237218	0.0362331	0	0.000315613	0.0328392	0	0.0454288	0.152168		GSM1691833	0.130874	0	0	0.0825417	0.0414067	0.0853918	0	0	0.0650664	0	0.159021	0	0.15797	0.0366043	0	0.0317567	0	0	0.00185111	0	0.044244	0.163272			GSM1691764
GSM1691765	0.0763055	0.0127776	0.00337704	0.0518353	0.0514273	0.0426166	0.0278037	0	0.0487793	0	0.124747	0	0.19577	0.0763851	0.0492762	0.0153625	0	0	0.0401523	0	0.0554211	0.127963		GSM1691834	0.110641	0	0.019815	0.0548804	0.0502571	0.0764294	0	0	0.0316279	0	0.160314	0	0.152364	0.0408557	0	0.0479302	0	0	0.0100023	0	0.0578877	0.186995			GSM1691765
GSM1691766	0.0404924	0.0521019	0.0168861	0.0450504	0.0103744	0.0886406	0	0	0.0272111	0	0.0916286	0	0.229144	0.0451691	0.0283605	0.0746499	0	0	0	0	0.0771149	0.173176		GSM1691835	0.11217	0.0105274	0	0.06555	0.0437534	0.0904413	0	0	0.024031	0	0.176003	0	0.188316	0.0339065	0	0.0319482	0	0	0	0	0.0407931	0.182561			GSM1691766
GSM1691767	0.0826327	0.0149143	0.0101959	0.0495415	0.0696574	0.0244268	0	0	0.01312	0	0.089781	0	0.214793	0.0414545	0.0155114	0.0839555	0	0	0	0	0.0871056	0.202911		GSM1691836	0.063086	0.00918203	0.00329428	0.0970681	0.0204515	0.0921829	0.00731459	0	0.024885	0	0.189615	0	0.13191	0.0418599	0	0.0515148	0	0.00109114	0	0	0.088238	0.178307			GSM1691767
GSM1691768	0.0661376	0.0301044	0.0220377	0.0141884	0.0283714	0.0878462	0.0154886	0	0.0267615	0	0.0868973	0	0.230386	0.0349884	0.0228485	0.0491345	0	0	0.00413551	0	0.101575	0.179099		GSM1691837	0.0887991	0	0	0	0.0309181	0.15561	0	0	0	0	0.237426	0	0.120864	0.0688552	0	0.00745952	0	0.00757914	0.0113853	0	0.0663684	0.204735			GSM1691768
GSM1691769	0.10247	0	0	0.0523565	0.0347357	0.0532883	0.0203844	0	0.0342977	0	0.134759	0	0.197626	0.0220935	0	0.0660555	0	0.0482368	0.0347191	0	0.0403699	0.158607		GSM1691838	0.0954144	0.0026637	0	0.0540558	0.0762478	0.0568273	0.0454208	0	0.0452766	0	0.154112	0	0.103771	0.0344965	0	0.0642802	0	0.0170722	0.00831844	0	0.0768281	0.165214			GSM1691769
GSM1691770	0.108156	0	0.00497327	0.0583836	0.0192576	0.0659573	0	0	0.0508032	0	0.160675	0	0.193659	0.0183846	0.00398803	0.0654864	0	0.0367594	0.00981579	0	0.04794	0.155762		GSM1691839	0.0445403	0.0321179	0	0.0782388	0.0229982	0.0815151	0.0113762	0	0.0537988	0	0.184947	0	0.143877	0.046471	0	0.0345489	0	0.0130138	0	0.0054654	0.0736434	0.173448			GSM1691770
GSM1691771	0.131404	0	0.00674462	0.0345358	0.0476163	0.070329	0	0	0.0309513	0	0.158876	0	0.211163	0.0150753	0.00388287	0.0657833	0	0.0268664	0	0	0.0327312	0.164041		GSM1691840	0.087184	0.0103013	0	0.141874	0	0.101016	0	0	0	0	0.150045	0	0.126509	0.0439252	0	0.0464018	0	0.0106887	0.0397379	0	0.0272438	0.215072			GSM1691771
GSM1691772	0.0394921	0.031572	0.00487414	0.088284	0.027078	0.0557523	0.00550729	0	0.0184019	0	0.163555	0	0.165822	0.0334709	0.00929523	0.0575943	0	0	0.00301308	0	0.0896835	0.206605																											GSM1691772
GSM1691773	0.0613811	0.0138986	0	0.081907	0.0326528	0.0725843	0	0	0.0207777	0	0.137483	0	0.15508	0.0395383	0	0.0504123	0	0.0245231	0.00563655	0	0.0956467	0.208479																											GSM1691773
GSM1691774	0.0649914	0.0052117	0.0103393	0.0812381	0.0102816	0.0942397	0	0	0.00916541	0	0.152466	0	0.172225	0.0362005	0.00350166	0.0432109	0	0.00626715	0.00686813	0	0.0881745	0.215619																											GSM1691774
GSM1691775	0.059448	0.0471368	0.000371677	0.0877123	0.0714822	0.0619294	0.00926485	0	0.0345568	0	0.198635	0	0.151867	0.0265488	0	0.0640213	0	0	0	0	0.0297937	0.157233																											GSM1691775
GSM1691776	0.0592993	0.0676996	0	0.0873843	0.0368546	0.0811831	0.0250227	0	0.0137435	0	0.171469	0	0.146577	0.0204619	0	0.0702648	0	0	0.00650453	0	0.0417974	0.171739																											GSM1691776
GSM1691777	0.0820487	0.0407124	0	0.121027	0.0254322	0.0896775	0	0	0.0269716	0	0.167773	0	0.154628	0.0201687	0	0.0548331	0	0	0.00695653	0	0.0349181	0.174853																											GSM1691777
GSM1691778	0.0751181	0.0205018	0.00543263	0.0189165	0.0610652	0.126855	0.0227868	0	0.00899625	0	0.164133	0	0.230135	0.0387054	0	0.0287813	0	0	0	0.00340532	0.0601472	0.13502																											GSM1691778
GSM1691779	0.0999559	0.010902	0.0103517	0.0253231	0.0298274	0.127895	0.00338582	0	0.0324696	0	0.136241	0	0.218061	0.0390995	0	0.0469648	0	0	0	0	0.0591167	0.160406																											GSM1691779
GSM1691780	0.120264	0	0.0148249	0.0222466	0.0579714	0.0734485	0.00611007	0	0.0340297	0	0.138623	0	0.197999	0.0321753	0	0.0616166	0	0	0.00621624	0	0.0620098	0.172465																											GSM1691780
GSM1691781	0.0417226	0.0534647	0.00716143	0	0.138274	0.00632059	0.0454585	0	0.00424051	0	0.150984	0	0.192049	0.0587232	0	0.0401766	0	0	0.0108922	0	0.0713873	0.179145																											GSM1691781
GSM1691782	0.0603561	0.0500702	0.00741845	0	0.106141	0.035164	0.0096944	0	0.0314686	0	0.121442	0	0.193746	0.0739495	0	0.0342411	0	0	0.0257319	0	0.0752947	0.175283																											GSM1691782
GSM1691783	0.0531664	0.044679	0.0111387	0.0432917	0.103218	0	0	0	0.02288	0	0.143702	0	0.217177	0.0671086	0	0.0364137	0	0	0.00448986	0	0.0733828	0.179352																											GSM1691783
GSM1691784	0	0.0668962	0.00748194	0.0846762	0.0337006	0.0729383	0	0	0.0233938	0	0.162276	0	0.240851	0.0473455	0.00415821	0.0463161	0	0	0.0221715	0	0.0354065	0.152389																											GSM1691784
GSM1691785	0.0286685	0.0483001	0.0100837	0.0270802	0.0428907	0.131547	0.0214306	0	0	0	0.152969	0	0.209427	0.0510539	0	0.0467244	0	0	0.00612786	0	0.0555019	0.168195																											GSM1691785
GSM1691786	0.0645661	0.00747496	0.000527095	0.122249	0.0309874	0.0365952	0.00295384	0	0.00786427	0	0.191739	0	0.159277	0.0518112	0	0.0726209	0	0	0	0	0.0600761	0.191257																											GSM1691786
GSM1691787	0.0727824	0.0192317	0.0182704	0.0281692	0.0746154	0.0884304	0	0	0.027958	0	0.0869324	0	0.236118	0.0539229	0	0.0180686	0	0	0.0342194	0	0.0583509	0.18293																											GSM1691787
GSM1691788	0.0867377	0.0046495	0.019965	0.0176724	0.0989766	0.0756313	0	0	0.0414127	0	0.0822887	0.00858868	0.219873	0.0569539	0	0.0294451	0	0	0.0336458	0	0.0573779	0.166782																											GSM1691788
GSM1691789	0.0933839	0	0.0137786	0.0315031	0.0946776	0.0574978	0	0	0.0651707	0	0.0935211	0	0.205536	0.0348819	0	0.0290734	0	0	0.0152185	0	0.0694138	0.196343																											GSM1691789
GSM1691790	0	0.0574269	0.0339533	0.021663	0.0698021	0.0195719	0	0	0.0461445	0	0.14743	0	0.217298	0.057166	0.00099132	0.0645877	0	0	0.0315438	0	0.0786593	0.153762																											GSM1691790
GSM1691791	0	0.0715668	0.0260059	0.00997594	0.0675642	0.0445963	0	0	0.0469613	0	0.158759	0	0.211893	0.0495722	0	0.0623726	0	0	0.0215442	0	0.0722709	0.156918																											GSM1691791
GSM1691792	0.00554904	0.0593863	0.0351876	0.0253779	0.0520116	0.0277572	0	0	0.0402403	0	0.141069	0	0.253723	0.0605936	0.00199086	0.0467453	0	0	0.0281608	0	0.0567482	0.165459																											GSM1691792
GSM1691793	0.0360137	0.0554604	0.0315266	0.0425868	0.0120778	0.0646037	0	0	0.0288121	0	0.0958391	0	0.186079	0.0235635	0.0550503	0.0341828	0	0.0380539	0.0503193	0	0.0664692	0.179361																											GSM1691793
GSM1691794	0.0319025	0.0718148	0.0147077	0.0276757	0.0162308	0.0826142	0	0	0.0334413	0	0.097202	0	0.155772	0.0338125	0.0705334	0.0537061	0	0.00816298	0.0589023	0	0.0763363	0.167185																											GSM1691794
GSM1691795	0.0554529	0.0471024	0.0265979	0.0287777	0.0109623	0.0866006	0	0	0.0281767	0	0.107942	0	0.187012	0.0286849	0.0717751	0.0166157	0	0.0139426	0.0483124	0	0.0757064	0.166338																											GSM1691795
GSM1691796	0.0314902	0.05661	0.00460206	0.0217535	0.0146556	0.104302	0	0	0.030981	0	0.125355	0	0.183384	0.0198428	0.0454509	0.0533013	0	0.00800782	0.0445456	0	0.0619396	0.193779																											GSM1691796
GSM1691797	0.0743735	0.0093648	0.0114893	0.0396283	0	0.102452	0	0	0.0261316	0	0.124887	0	0.166747	0.0235288	0.0476849	0.0692753	0	0.003174	0.04277	0	0.0593542	0.199139																											GSM1691797
GSM1691798	0.0952186	0.00500312	0.00163598	0.0460504	0.0517718	0.0830443	0	0	0.00756367	0	0.14387	0	0.136785	0.0434482	0.0411432	0.0440225	0	0.0148909	0.00630488	0	0.0757081	0.203539																											GSM1691798
[truncated: 53 more columns]

## Sheet: Immune and molecular pathways i
GSVA in Sepsis																								GSVA in Trauma
id	CCR	Check-point	Cytolytic activity	HLA	MHC class I	Type I IFN Reponse	Type II IFN Reponse	Antigen processing machinery	APC coinhibition	APC costimulation	T cell co-inhibition	T cell co-stimulation	IL6 JAK-STAT3 signaling	Toll-Like Receptor pathway	NF-kappa B signaling pathway	JAK-STAT signaling pathway	Complement and coagulation cascades	Apoptosis	Necrosis	Autophagy	Ferroptosis			id	CCR	Check-point	Cytolytic activity	HLA	MHC class I	Type I IFN Reponse	Type II IFN Reponse	Antigen processing machinery	APC coinhibition	APC costimulation	T cell co-inhibition	T cell co-stimulation	IL6 JAK-STAT3 signaling	Toll-Like Receptor pathway	NF-kappa B signaling pathway	JAK-STAT signaling pathway	Complement and coagulation cascades	Apoptosis	Necrosis	Autophagy	Ferroptosis
GSM1691721	0.207005	0.340909	0.879529	0.667987	0.957594	0.631766	0.586463	0.921904	0.452813	0.342151	0.578014	0.567257	0.552292	0.671848	0.425147	0.342661	0.0326418	0.622988	0.47971	0.62165	0.525094			GSM1691721	0.207005	0.340909	0.879529	0.667987	0.957594	0.631766	0.586463	0.921904	0.452813	0.342151	0.578014	0.567257	0.552292	0.671848	0.425147	0.342661	0.0326418	0.622988	0.47971	0.62165	0.525094
GSM1691722	0.209827	0.338197	0.88591	0.679596	0.974423	0.68671	0.688819	0.935387	0.451593	0.331408	0.594905	0.555611	0.561319	0.674559	0.485798	0.335978	0.0433018	0.625798	0.477064	0.631084	0.550833			GSM1691722	0.209827	0.338197	0.88591	0.679596	0.974423	0.68671	0.688819	0.935387	0.451593	0.331408	0.594905	0.555611	0.561319	0.674559	0.485798	0.335978	0.0433018	0.625798	0.477064	0.631084	0.550833
GSM1691723	0.206447	0.345496	0.865765	0.600409	0.950647	0.643716	0.667683	0.90765	0.504681	0.34105	0.595142	0.551141	0.568711	0.679672	0.43972	0.340135	0.0465954	0.632808	0.462331	0.621362	0.541735			GSM1691723	0.206447	0.345496	0.865765	0.600409	0.950647	0.643716	0.667683	0.90765	0.504681	0.34105	0.595142	0.551141	0.568711	0.679672	0.43972	0.340135	0.0465954	0.632808	0.462331	0.621362	0.541735
GSM1691724	0.225287	0.341477	0.860229	0.656139	0.97119	0.648611	0.730945	0.942607	0.497912	0.336745	0.58701	0.529365	0.579313	0.681774	0.461764	0.358177	0.0668821	0.638942	0.457953	0.630846	0.529015			GSM1691724	0.225287	0.341477	0.860229	0.656139	0.97119	0.648611	0.730945	0.942607	0.497912	0.336745	0.58701	0.529365	0.579313	0.681774	0.461764	0.358177	0.0668821	0.638942	0.457953	0.630846	0.529015
GSM1691725	0.222404	0.324408	0.899714	0.644866	0.977134	0.848725	0.64955	0.937725	0.437245	0.325985	0.574112	0.521023	0.576105	0.684711	0.472233	0.361398	0.0672112	0.634259	0.479042	0.631526	0.530942			GSM1691725	0.222404	0.324408	0.899714	0.644866	0.977134	0.848725	0.64955	0.937725	0.437245	0.325985	0.574112	0.521023	0.576105	0.684711	0.472233	0.361398	0.0672112	0.634259	0.479042	0.631526	0.530942
GSM1691726	0.221546	0.352511	0.87469	0.633448	0.976939	0.628934	0.629669	0.946628	0.510719	0.355488	0.624995	0.573812	0.583968	0.666644	0.454531	0.358705	0.0548638	0.635836	0.459484	0.626286	0.54063			GSM1691726	0.221546	0.352511	0.87469	0.633448	0.976939	0.628934	0.629669	0.946628	0.510719	0.355488	0.624995	0.573812	0.583968	0.666644	0.454531	0.358705	0.0548638	0.635836	0.459484	0.626286	0.54063
GSM1691727	0.227178	0.307908	0.785175	0.664406	0.96089	0.668781	0.727481	0.932356	0.411912	0.38715	0.515749	0.509767	0.582835	0.680682	0.563153	0.351447	0.0886692	0.625915	0.456803	0.635288	0.528038			GSM1691727	0.227178	0.307908	0.785175	0.664406	0.96089	0.668781	0.727481	0.932356	0.411912	0.38715	0.515749	0.509767	0.582835	0.680682	0.563153	0.351447	0.0886692	0.625915	0.456803	0.635288	0.528038
GSM1691728	0.210448	0.34848	0.843191	0.68518	0.978464	0.750453	0.660316	0.952585	0.479945	0.324136	0.589958	0.551832	0.565993	0.672382	0.433647	0.345992	0.0809369	0.627232	0.474783	0.628461	0.535399			GSM1691728	0.210448	0.34848	0.843191	0.68518	0.978464	0.750453	0.660316	0.952585	0.479945	0.324136	0.589958	0.551832	0.565993	0.672382	0.433647	0.345992	0.0809369	0.627232	0.474783	0.628461	0.535399
GSM1691729	0.213572	0.325483	0.794758	0.627402	0.965532	0.628687	0.690124	0.931276	0.389604	0.337674	0.529866	0.556366	0.556238	0.685337	0.488391	0.351968	0.0432836	0.6323	0.463837	0.626544	0.531495			GSM1691729	0.213572	0.325483	0.794758	0.627402	0.965532	0.628687	0.690124	0.931276	0.389604	0.337674	0.529866	0.556366	0.556238	0.685337	0.488391	0.351968	0.0432836	0.6323	0.463837	0.626544	0.531495
GSM1691730	0.205907	0.328584	0.727668	0.621283	0.97205	0.640271	0.615651	0.944284	0.405785	0.29383	0.532497	0.583795	0.550905	0.666869	0.430568	0.339407	0.0201965	0.63129	0.491416	0.616455	0.524397			GSM1691730	0.205907	0.328584	0.727668	0.621283	0.97205	0.640271	0.615651	0.944284	0.405785	0.29383	0.532497	0.583795	0.550905	0.666869	0.430568	0.339407	0.0201965	0.63129	0.491416	0.616455	0.524397
GSM1691739	0.216244	0.341803	0.806693	0.6791	0.992089	0.585626	0.6432	0.960099	0.492358	0.354713	0.582691	0.525306	0.578524	0.674392	0.442759	0.354453	0.0673954	0.638994	0.461141	0.643968	0.557251			GSM1691739	0.216244	0.341803	0.806693	0.6791	0.992089	0.585626	0.6432	0.960099	0.492358	0.354713	0.582691	0.525306	0.578524	0.674392	0.442759	0.354453	0.0673954	0.638994	0.461141	0.643968	0.557251
GSM1691740	0.21688	0.322889	0.659497	0.692799	0.985197	0.592811	0.701463	0.952609	0.430339	0.333209	0.536718	0.501188	0.570857	0.695435	0.520488	0.351202	0.06484	0.631677	0.46031	0.643544	0.532902			GSM1691740	0.21688	0.322889	0.659497	0.692799	0.985197	0.592811	0.701463	0.952609	0.430339	0.333209	0.536718	0.501188	0.570857	0.695435	0.520488	0.351202	0.06484	0.631677	0.46031	0.643544	0.532902
GSM1691741	0.207215	0.338208	0.768838	0.703416	0.989931	0.680359	0.596367	0.966387	0.514812	0.345895	0.589422	0.536205	0.563376	0.694618	0.447306	0.345849	0.053279	0.634044	0.481145	0.640922	0.539807			GSM1691741	0.207215	0.338208	0.768838	0.703416	0.989931	0.680359	0.596367	0.966387	0.514812	0.345895	0.589422	0.536205	0.563376	0.694618	0.447306	0.345849	0.053279	0.634044	0.481145	0.640922	0.539807
GSM1691742	0.200721	0.333755	0.74992	0.673014	0.980814	0.611219	0.699497	0.936688	0.473939	0.321389	0.601401	0.54135	0.557309	0.686533	0.405584	0.34805	0.053232	0.635098	0.45924	0.645461	0.549452			GSM1691742	0.200721	0.333755	0.74992	0.673014	0.980814	0.611219	0.699497	0.936688	0.473939	0.321389	0.601401	0.54135	0.557309	0.686533	0.405584	0.34805	0.053232	0.635098	0.45924	0.645461	0.549452
GSM1691743	0.209587	0.306362	0.813344	0.666773	0.982756	0.495616	0.586972	0.942221	0.400396	0.303848	0.539029	0.491685	0.556197	0.678982	0.430915	0.351856	0.0442106	0.634981	0.447831	0.640413	0.546216			GSM1691743	0.209587	0.306362	0.813344	0.666773	0.982756	0.495616	0.586972	0.942221	0.400396	0.303848	0.539029	0.491685	0.556197	0.678982	0.430915	0.351856	0.0442106	0.634981	0.447831	0.640413	0.546216
GSM1691744	0.211743	0.32867	0.710902	0.688472	0.989536	0.563696	0.592458	0.952572	0.388579	0.343109	0.551526	0.518075	0.570012	0.69243	0.458147	0.351565	0.049486	0.6432	0.45841	0.642322	0.561776			GSM1691744	0.211743	0.32867	0.710902	0.688472	0.989536	0.563696	0.592458	0.952572	0.388579	0.343109	0.551526	0.518075	0.570012	0.69243	0.458147	0.351565	0.049486	0.6432	0.45841	0.642322	0.561776
GSM1691745	0.214543	0.325929	0.830051	0.647167	0.981786	0.649681	0.656739	0.952552	0.504636	0.334012	0.567429	0.540015	0.565652	0.692709	0.443437	0.351654	0.0635404	0.640856	0.464586	0.644614	0.554362			GSM1691745	0.214543	0.325929	0.830051	0.647167	0.981786	0.649681	0.656739	0.952552	0.504636	0.334012	0.567429	0.540015	0.565652	0.692709	0.443437	0.351654	0.0635404	0.640856	0.464586	0.644614	0.554362
GSM1691746	0.219814	0.345305	0.768095	0.704781	0.989142	0.702993	0.551693	0.964489	0.49751	0.346946	0.578094	0.554873	0.572452	0.705164	0.440187	0.364089	0.0423078	0.65073	0.479171	0.644617	0.535002			GSM1691746	0.219814	0.345305	0.768095	0.704781	0.989142	0.702993	0.551693	0.964489	0.49751	0.346946	0.578094	0.554873	0.572452	0.705164	0.440187	0.364089	0.0423078	0.65073	0.479171	0.644617	0.535002
GSM1691747	0.198228	0.346915	0.814055	0.656341	0.975473	0.636674	0.690369	0.945544	0.528167	0.315906	0.611398	0.548601	0.555354	0.681154	0.45628	0.344494	0.0690894	0.635681	0.468077	0.631533	0.545836			GSM1691747	0.198228	0.346915	0.814055	0.656341	0.975473	0.636674	0.690369	0.945544	0.528167	0.315906	0.611398	0.548601	0.555354	0.681154	0.45628	0.344494	0.0690894	0.635681	0.468077	0.631533	0.545836
GSM1691748	0.219913	0.349171	0.763268	0.666439	0.984814	0.576975	0.682162	0.948437	0.470848	0.376707	0.578308	0.582816	0.565439	0.688496	0.453982	0.350949	0.0651463	0.638164	0.484089	0.642502	0.550847			GSM1691748	0.219913	0.349171	0.763268	0.666439	0.984814	0.576975	0.682162	0.948437	0.470848	0.376707	0.578308	0.582816	0.565439	0.688496	0.453982	0.350949	0.0651463	0.638164	0.484089	0.642502	0.550847
GSM1691749	0.204744	0.354278	0.66095	0.665716	0.986977	0.628773	0.648221	0.956458	0.505689	0.339882	0.566009	0.59661	0.545137	0.677859	0.440612	0.346985	0.0337139	0.627428	0.475932	0.636979	0.545454			GSM1691749	0.204744	0.354278	0.66095	0.665716	0.986977	0.628773	0.648221	0.956458	0.505689	0.339882	0.566009	0.59661	0.545137	0.677859	0.440612	0.346985	0.0337139	0.627428	0.475932	0.636979	0.545454
GSM1691805	0.199776	0.332704	0.761491	0.660892	0.971044	0.576779	0.588135	0.943345	0.493445	0.304691	0.569634	0.574243	0.563385	0.691635	0.430978	0.33939	0.0587761	0.64004	0.463364	0.638726	0.543724			GSM1691805	0.199776	0.332704	0.761491	0.660892	0.971044	0.576779	0.588135	0.943345	0.493445	0.304691	0.569634	0.574243	0.563385	0.691635	0.430978	0.33939	0.0587761	0.64004	0.463364	0.638726	0.543724
GSM1691806	0.200296	0.317378	0.680082	0.715957	0.97837	0.535776	0.611843	0.942128	0.455726	0.333189	0.517829	0.550161	0.540987	0.674678	0.439809	0.339416	0.0473333	0.624479	0.469587	0.642041	0.533944			GSM1691806	0.200296	0.317378	0.680082	0.715957	0.97837	0.535776	0.611843	0.942128	0.455726	0.333189	0.517829	0.550161	0.540987	0.674678	0.439809	0.339416	0.0473333	0.624479	0.469587	0.642041	0.533944
GSM1691807	0.204538	0.286908	0.666818	0.688807	0.975427	0.689558	0.701418	0.946006	0.369778	0.307175	0.512104	0.472508	0.56522	0.690595	0.483103	0.338546	0.0666617	0.620001	0.451433	0.637177	0.531029			GSM1691807	0.204538	0.286908	0.666818	0.688807	0.975427	0.689558	0.701418	0.946006	0.369778	0.307175	0.512104	0.472508	0.56522	0.690595	0.483103	0.338546	0.0666617	0.620001	0.451433	0.637177	0.531029
GSM1691808	0.214384	0.319267	0.665729	0.70407	0.980801	0.571731	0.699082	0.940318	0.400107	0.34205	0.527565	0.531884	0.550702	0.672264	0.384585	0.348547	0.0572563	0.627436	0.461865	0.634828	0.532599			GSM1691808	0.214384	0.319267	0.665729	0.70407	0.980801	0.571731	0.699082	0.940318	0.400107	0.34205	0.527565	0.531884	0.550702	0.672264	0.384585	0.348547	0.0572563	0.627436	0.461865	0.634828	0.532599
GSM1691809	0.211158	0.342954	0.712878	0.697182	0.98673	0.584436	0.612038	0.954609	0.421078	0.305126	0.579016	0.547365	0.560077	0.688731	0.454629	0.34447	0.0629965	0.618356	0.471044	0.64213	0.526878			GSM1691809	0.211158	0.342954	0.712878	0.697182	0.98673	0.584436	0.612038	0.954609	0.421078	0.305126	0.579016	0.547365	0.560077	0.688731	0.454629	0.34447	0.0629965	0.618356	0.471044	0.64213	0.526878
GSM1691810	0.211522	0.329687	0.750624	0.706129	0.989392	0.658002	0.620377	0.966054	0.499852	0.346404	0.583265	0.542282	0.559872	0.699821	0.446646	0.345375	0.0528446	0.636877	0.475837	0.641314	0.533206			GSM1691810	0.211522	0.329687	0.750624	0.706129	0.989392	0.658002	0.620377	0.966054	0.499852	0.346404	0.583265	0.542282	0.559872	0.699821	0.446646	0.345375	0.0528446	0.636877	0.475837	0.641314	0.533206
GSM1691811	0.213325	0.337122	0.809164	0.692149	0.987451	0.573248	0.605682	0.962814	0.543023	0.350075	0.588528	0.515101	0.566928	0.68212	0.451679	0.3472	0.0476216	0.637851	0.465791	0.638865	0.549623			GSM1691811	0.213325	0.337122	0.809164	0.692149	0.987451	0.573248	0.605682	0.962814	0.543023	0.350075	0.588528	0.515101	0.566928	0.68212	0.451679	0.3472	0.0476216	0.637851	0.465791	0.638865	0.549623
GSM1691812	0.196769	0.309413	0.617939	0.652182	0.987296	0.577087	0.579597	0.954845	0.366353	0.266911	0.534252	0.577237	0.547817	0.6673	0.374685	0.338556	0.0264697	0.631579	0.46343	0.632014	0.51483			GSM1691812	0.196769	0.309413	0.617939	0.652182	0.987296	0.577087	0.579597	0.954845	0.366353	0.266911	0.534252	0.577237	0.547817	0.6673	0.374685	0.338556	0.0264697	0.631579	0.46343	0.632014	0.51483
GSM1691813	0.183173	0.305197	0.787536	0.728088	0.97807	0.454454	0.610707	0.941498	0.345661	0.289991	0.549015	0.549875	0.528595	0.662038	0.406189	0.331313	0.0337378	0.62244	0.450542	0.63775	0.540718			GSM1691813	0.183173	0.305197	0.787536	0.728088	0.97807	0.454454	0.610707	0.941498	0.345661	0.289991	0.549015	0.549875	0.528595	0.662038	0.406189	0.331313	0.0337378	0.62244	0.450542	0.63775	0.540718
GSM1691814	0.202123	0.341474	0.772301	0.705852	0.979482	0.544283	0.525937	0.954019	0.397698	0.331444	0.557108	0.569495	0.54573	0.678922	0.420034	0.348667	0.0523433	0.621575	0.476409	0.628671	0.542741			GSM1691814	0.202123	0.341474	0.772301	0.705852	0.979482	0.544283	0.525937	0.954019	0.397698	0.331444	0.557108	0.569495	0.54573	0.678922	0.420034	0.348667	0.0523433	0.621575	0.476409	0.628671	0.542741
GSM1691815	0.207566	0.346183	0.805145	0.680186	0.986866	0.644999	0.630588	0.955652	0.470776	0.337428	0.590123	0.572483	0.559128	0.691065	0.429977	0.34444	0.0489551	0.628521	0.471041	0.638458	0.556423			GSM1691815	0.207566	0.346183	0.805145	0.680186	0.986866	0.644999	0.630588	0.955652	0.470776	0.337428	0.590123	0.572483	0.559128	0.691065	0.429977	0.34444	0.0489551	0.628521	0.471041	0.638458	0.556423
GSM1691816	0.204267	0.331322	0.702323	0.663346	0.985025	0.545995	0.686438	0.944286	0.366529	0.335922	0.532134	0.546373	0.553166	0.678707	0.463052	0.344377	0.0408747	0.625878	0.472778	0.644024	0.543949			GSM1691816	0.204267	0.331322	0.702323	0.663346	0.985025	0.545995	0.686438	0.944286	0.366529	0.335922	0.532134	0.546373	0.553166	0.678707	0.463052	0.344377	0.0408747	0.625878	0.472778	0.644024	0.543949
GSM1691731	0.190159	0.219033	0.535542	0.586529	0.949782	0.461585	0.695426	0.905489	0.496992	0.280697	0.419093	0.302283	0.596139	0.685842	0.389821	0.344291	0.103466	0.619262	0.428207	0.637169	0.555794			GSM1691799	0.213128	0.322263	0.838011	0.715779	0.992102	0.745805	0.531797	0.971468	0.485074	0.334148	0.566478	0.474589	0.587805	0.719729	0.506623	0.35116	0.0694562	0.643781	0.459374	0.648581	0.536854
GSM1691732	0.19741	0.226043	0.57003	0.590778	0.947511	0.457081	0.694064	0.9083	0.449037	0.279091	0.457137	0.330831	0.598225	0.676715	0.405381	0.361039	0.0821685	0.617595	0.418184	0.63464	0.543775			GSM1691800	0.211192	0.317466	0.664193	0.712145	0.984717	0.746913	0.513105	0.966	0.463132	0.371302	0.548143	0.469297	0.587553	0.72553	0.505545	0.353626	0.0568419	0.639078	0.458225	0.650757	0.528735
GSM1691733	0.189093	0.22758	0.568979	0.592362	0.941749	0.447205	0.708	0.886841	0.395222	0.315524	0.449695	0.349544	0.585183	0.678678	0.424586	0.338863	0.112294	0.614235	0.408332	0.628871	0.538002			GSM1691801	0.206448	0.312286	0.728511	0.719559	0.98224	0.727665	0.541797	0.958543	0.44392	0.359463	0.561951	0.464373	0.584362	0.711807	0.492586	0.350566	0.0698678	0.634994	0.467718	0.64607	0.539668
GSM1691734	0.206041	0.223902	0.569037	0.517977	0.973669	0.460067	0.622947	0.923377	0.556585	0.32096	0.456061	0.371914	0.615412	0.699499	0.539269	0.340839	0.101168	0.623357	0.437422	0.637892	0.560155			GSM1691802	0.200272	0.204057	0.700645	0.636721	0.984962	0.570508	0.577987	0.94162	0.340871	0.288065	0.412603	0.376497	0.560157	0.669782	0.452413	0.332981	0.0280767	0.607715	0.42563	0.643799	0.528542
GSM1691735	0.211698	0.176834	0.441818	0.531836	0.972514	0.426404	0.613363	0.915942	0.58686	0.242126	0.399611	0.298749	0.619098	0.691102	0.496352	0.339826	0.121076	0.616856	0.431323	0.630661	0.553084			GSM1691803	0.182666	0.158203	0.410869	0.614313	0.974942	0.565296	0.627169	0.937558	0.32966	0.264413	0.323168	0.311055	0.566496	0.702501	0.452848	0.335534	0.0699967	0.61319	0.429178	0.644561	0.526981
GSM1691736	0.205578	0.277387	0.739739	0.628561	0.980145	0.525986	0.721584	0.936948	0.647622	0.337981	0.577816	0.313974	0.599943	0.700869	0.477138	0.344735	0.116121	0.633332	0.43325	0.642474	0.556616			GSM1691804	0.192696	0.244958	0.552443	0.640958	0.975188	0.50835	0.647177	0.933794	0.367707	0.310331	0.448493	0.409363	0.571637	0.713013	0.430249	0.336909	0.0736165	0.620745	0.447415	0.649643	0.536826
GSM1691737	0.217059	0.292545	0.745317	0.62957	0.980171	0.520825	0.731974	0.935091	0.61152	0.337299	0.586813	0.374272	0.605676	0.70723	0.519694	0.357809	0.128393	0.639004	0.445557	0.641894	0.558547			GSM1691817	0.19089	0.259042	0.548793	0.703389	0.975947	0.532065	0.553426	0.936558	0.319509	0.35424	0.458086	0.466762	0.569197	0.715172	0.467455	0.342029	0.0483889	0.622797	0.461755	0.641908	0.521603
GSM1691738	0.236481	0.314299	0.76044	0.624715	0.9884	0.563731	0.76136	0.943928	0.626582	0.388448	0.654299	0.41407	0.616627	0.716563	0.616483	0.364777	0.103102	0.656802	0.462997	0.643729	0.559593			GSM1691818	0.191819	0.285596	0.563792	0.694817	0.972827	0.537798	0.50128	0.927093	0.390807	0.338775	0.507829	0.510218	0.573037	0.700581	0.475116	0.349077	0.0445211	0.632193	0.457213	0.640336	0.523326
GSM1691750	0.190206	0.250203	0.621626	0.623361	0.97163	0.627356	0.788087	0.933204	0.365539	0.30601	0.443691	0.51938	0.570283	0.690095	0.431958	0.34124	0.0723459	0.623878	0.461422	0.648406	0.544794			GSM1691819	0.199306	0.296145	0.63147	0.708828	0.97421	0.472492	0.443159	0.932187	0.403722	0.3258	0.517754	0.49743	0.562589	0.695522	0.453767	0.353695	0.0446372	0.62596	0.457891	0.643492	0.545744
GSM1691751	0.185135	0.260428	0.825872	0.617433	0.965062	0.596612	0.75536	0.936071	0.301509	0.284943	0.49477	0.48006	0.566341	0.70139	0.436175	0.341533	0.0675414	0.627251	0.452507	0.64196	0.546167			GSM1691820	0.199155	0.287045	0.606611	0.605329	0.968947	0.744348	0.605964	0.942086	0.386864	0.333303	0.466764	0.467034	0.569697	0.702718	0.566245	0.338173	0.0578192	0.631451	0.455472	0.641722	0.532348
GSM1691752	0.194712	0.249066	0.72187	0.603704	0.96566	0.616572	0.718173	0.936447	0.298626	0.280311	0.446765	0.461939	0.566921	0.709705	0.454235	0.343854	0.0766101	0.624772	0.452671	0.646547	0.540726			GSM1691821	0.195546	0.276081	0.531871	0.630534	0.975638	0.733594	0.679855	0.939587	0.38818	0.320024	0.52043	0.425809	0.585434	0.7104	0.545885	0.345843	0.0622432	0.633589	0.442494	0.649622	0.552499
GSM1691753	0.223469	0.27281	0.30865	0.57668	0.996451	0.82214	0.640487	0.977532	0.778391	0.364176	0.423048	0.240196	0.651604	0.69048	0.510353	0.357416	0.138676	0.651558	0.457072	0.631028	0.533783			GSM1691822	0.187007	0.263148	0.481754	0.629278	0.968314	0.705189	0.664883	0.926359	0.39903	0.347928	0.471907	0.431389	0.585496	0.701652	0.491195	0.342407	0.0609098	0.626394	0.45698	0.64409	0.549025
GSM1691754	0.222666	0.247974	0.300657	0.61156	0.998929	0.827884	0.620814	0.981766	0.677702	0.331809	0.443607	0.159787	0.652531	0.685903	0.509653	0.357002	0.151951	0.655268	0.428438	0.63161	0.537346			GSM1691823	0.196084	0.280567	0.57203	0.674331	0.973342	0.610641	0.533544	0.942342	0.399989	0.326368	0.48009	0.480574	0.56562	0.714088	0.504764	0.343169	0.0421918	0.625769	0.453953	0.651388	0.53346
GSM1691755	0.201562	0.264751	0.764499	0.626441	0.991687	0.831631	0.596886	0.978119	0.765484	0.287217	0.510196	0.250846	0.633204	0.673528	0.468748	0.340983	0.152071	0.617296	0.395732	0.628589	0.513802			GSM1691824	0.186122	0.259621	0.665296	0.668117	0.968968	0.61299	0.492242	0.93415	0.393661	0.313886	0.504686	0.431437	0.56466	0.710843	0.48315	0.33418	0.0404854	0.62722	0.446289	0.649345	0.542675
GSM1691756	0.215357	0.257296	0.661778	0.629471	0.99346	0.823679	0.63417	0.980167	0.756658	0.296439	0.481027	0.242918	0.634727	0.679132	0.464306	0.360447	0.155107	0.621355	0.411362	0.629684	0.518478			GSM1691825	0.186394	0.284381	0.632311	0.674782	0.967653	0.587467	0.469996	0.930118	0.374912	0.349554	0.538966	0.459799	0.566002	0.713033	0.42784	0.348172	0.0319025	0.629382	0.45681	0.645237	0.54464
GSM1691757	0.20326	0.23426	0.73095	0.60285	0.991314	0.834123	0.588819	0.981002	0.772524	0.304892	0.477247	0.222382	0.628947	0.688275	0.457212	0.348743	0.147864	0.611024	0.410143	0.628136	0.507607			GSM1691826	0.222475	0.302972	0.75138	0.609771	0.9795	0.555228	0.601033	0.932958	0.447224	0.320319	0.577192	0.450185	0.597177	0.713054	0.559563	0.366157	0.0582514	0.644602	0.462732	0.658979	0.558616
GSM1691758	0.260674	0.390168	0.899765	0.5927	0.962848	0.323809	0.686481	0.915789	0.54321	0.432966	0.652188	0.520699	0.638958	0.690807	0.740773	0.394458	0.0893546	0.674712	0.474101	0.652558	0.561976			GSM1691827	0.203694	0.249314	0.647107	0.656078	0.975833	0.505611	0.607314	0.92628	0.433233	0.273952	0.501264	0.367004	0.595747	0.708543	0.522089	0.349809	0.071051	0.627333	0.436293	0.648927	0.555914
GSM1691759	0.234769	0.373615	0.908831	0.624551	0.948797	0.318671	0.646606	0.891034	0.451163	0.415913	0.626953	0.576485	0.602333	0.682222	0.675785	0.372372	0.0564815	0.6432	0.472321	0.631193	0.537175			GSM1691828	0.202838	0.234693	0.548928	0.63035	0.972291	0.50551	0.635684	0.922518	0.410347	0.322598	0.455153	0.33386	0.58973	0.712598	0.495463	0.343888	0.0708784	0.634076	0.439882	0.644749	0.566634
GSM1691760	0.22786	0.349976	0.694025	0.626297	0.944773	0.298323	0.665125	0.880638	0.563393	0.443961	0.610612	0.492209	0.615962	0.669963	0.683384	0.369064	0.0680371	0.652341	0.477884	0.63666	0.567993			GSM1691829	0.197134	0.267958	0.727059	0.641943	0.987519	0.617563	0.604619	0.954679	0.42448	0.282928	0.552925	0.439758	0.568489	0.707164	0.445844	0.350555	0.0718558	0.631397	0.45083	0.649306	0.530121
GSM1691761	0.236251	0.316013	0.797708	0.657408	0.991053	0.483708	0.660138	0.944569	0.577581	0.430884	0.573739	0.493105	0.600186	0.715792	0.6253	0.357157	0.0766045	0.65791	0.492978	0.644232	0.538894			GSM1691830	0.210958	0.233004	0.698876	0.658179	0.990672	0.752312	0.735601	0.953769	0.493652	0.297689	0.478594	0.323727	0.599272	0.693251	0.490231	0.362538	0.102266	0.623345	0.429808	0.655774	0.526949
GSM1691762	0.225092	0.299753	0.584969	0.66632	0.990625	0.544326	0.572638	0.950934	0.68309	0.446787	0.527907	0.429912	0.613518	0.697198	0.606557	0.342129	0.0979741	0.642884	0.472699	0.634939	0.532022			GSM1691831	0.201072	0.198419	0.683212	0.669756	0.9884	0.739389	0.722076	0.953998	0.494127	0.265383	0.480273	0.24749	0.590023	0.705812	0.490556	0.354121	0.0947308	0.62133	0.423972	0.651903	0.531395
GSM1691763	0.21511	0.280799	0.450611	0.624374	0.990246	0.564284	0.572045	0.949761	0.649916	0.412093	0.519255	0.362313	0.625014	0.708874	0.534061	0.341729	0.111734	0.640532	0.476102	0.63386	0.544344			GSM1691832	0.183101	0.201831	0.604657	0.62862	0.978392	0.698381	0.720394	0.936894	0.409704	0.289967	0.428095	0.27933	0.581614	0.704023	0.438671	0.341258	0.106813	0.613032	0.439649	0.638681	0.526787
GSM1691764	0.205183	0.333894	0.7129	0.633677	0.991844	0.664108	0.638012	0.959348	0.701802	0.383731	0.564705	0.363676	0.603444	0.719018	0.456135	0.364973	0.091013	0.635641	0.420225	0.643326	0.555516			GSM1691833	0.203857	0.291396	0.673422	0.666546	0.97834	0.679586	0.623724	0.95239	0.35052	0.308148	0.517762	0.544815	0.562892	0.67116	0.450136	0.342819	0.0435898	0.619445	0.456301	0.632963	0.514753
GSM1691765	0.204206	0.315399	0.707646	0.678744	0.988274	0.656297	0.636071	0.95805	0.722942	0.347151	0.544739	0.328155	0.617838	0.700032	0.448532	0.356216	0.102144	0.628119	0.424147	0.629825	0.546579			GSM1691834	0.19082	0.268848	0.646129	0.639996	0.977957	0.665913	0.549588	0.950768	0.358936	0.325585	0.527448	0.465989	0.570657	0.677125	0.417097	0.352106	0.0293006	0.620875	0.448267	0.637192	0.502234
GSM1691766	0.215811	0.21798	0.431226	0.556456	0.986037	0.677016	0.417594	0.933359	0.556159	0.335282	0.501527	0.290677	0.629547	0.715601	0.490241	0.363592	0.137604	0.634788	0.452601	0.638012	0.541279			GSM1691835	0.192881	0.295719	0.663558	0.66299	0.975763	0.657282	0.550061	0.944573	0.358366	0.311013	0.549039	0.5033	0.559852	0.693401	0.447075	0.341938	0.036103	0.630003	0.466435	0.636459	0.509474
GSM1691767	0.219632	0.1982	0.451899	0.573848	0.987789	0.669686	0.490554	0.938677	0.558742	0.279428	0.459078	0.237163	0.630446	0.707508	0.501033	0.365515	0.129609	0.61525	0.44309	0.634971	0.532142			GSM1691836	0.224443	0.290582	0.759471	0.63909	0.971569	0.519438	0.487801	0.924941	0.478083	0.294445	0.558749	0.414356	0.58283	0.695781	0.558161	0.367265	0.0693847	0.631579	0.433366	0.655267	0.543212
GSM1691768	0.214022	0.20505	0.464086	0.552933	0.979969	0.675679	0.476781	0.922311	0.505253	0.312633	0.484626	0.257369	0.625873	0.687376	0.499985	0.362389	0.131324	0.628822	0.454402	0.631194	0.53463			GSM1691837	0.197947	0.223041	0.673117	0.650474	0.964768	0.467793	0.519535	0.916525	0.473717	0.294109	0.488728	0.296448	0.591947	0.700857	0.521218	0.343486	0.0816578	0.616984	0.435076	0.647514	0.549449
GSM1691769	0.224901	0.307133	0.721509	0.698072	0.996903	0.864408	0.653536	0.971008	0.673124	0.30909	0.592551	0.396414	0.611303	0.714286	0.43358	0.361306	0.143575	0.627322	0.442679	0.634514	0.524253			GSM1691838	0.216951	0.334081	0.887571	0.64667	0.96092	0.621477	0.442288	0.919995	0.376843	0.306827	0.613553	0.516396	0.573288	0.709992	0.541175	0.359226	0.0322886	0.622299	0.447568	0.649578	0.546278
GSM1691770	0.211799	0.307181	0.73257	0.714031	0.996256	0.882605	0.681943	0.967081	0.69023	0.333788	0.562827	0.398297	0.605497	0.707435	0.440226	0.350231	0.107615	0.629609	0.442698	0.639648	0.539135			GSM1691839	0.208025	0.267096	0.618611	0.617199	0.957444	0.609606	0.532785	0.910389	0.439498	0.284456	0.544876	0.423895	0.586852	0.702615	0.567517	0.352913	0.0427571	0.623489	0.433655	0.644052	0.53077
GSM1691771	0.215502	0.31515	0.709223	0.7033	0.993278	0.857702	0.648445	0.964551	0.721567	0.350259	0.57621	0.401678	0.603681	0.716699	0.449858	0.349614	0.121188	0.632275	0.447575	0.643249	0.540144			GSM1691840	0.191067	0.229538	0.677791	0.669042	0.978585	0.651769	0.621388	0.933274	0.325117	0.324451	0.476677	0.420646	0.571501	0.714277	0.403481	0.337618	0.0729018	0.62946	0.458954	0.646016	0.532964
GSM1691772	0.209211	0.282034	0.796064	0.627734	0.996074	0.752613	0.579258	0.964871	0.675184	0.341103	0.567781	0.332353	0.615408	0.720305	0.448539	0.350953	0.115977	0.634458	0.454231	0.636233	0.525575
GSM1691773	0.209506	0.27794	0.758928	0.613934	0.992382	0.74928	0.623711	0.962398	0.675362	0.342008	0.55516	0.308407	0.610991	0.687994	0.412848	0.352707	0.139808	0.638721	0.461155	0.633485	0.539953
GSM1691774	0.21215	0.255675	0.742327	0.615009	0.989634	0.75229	0.610921	0.962946	0.659493	0.335365	0.55309	0.292424	0.610548	0.706068	0.408761	0.350249	0.118541	0.630886	0.44581	0.633467	0.534737
GSM1691775	0.201278	0.275875	0.85571	0.651893	0.976764	0.514694	0.655803	0.939132	0.376793	0.335099	0.550627	0.44093	0.558452	0.69735	0.426619	0.338308	0.0701848	0.630077	0.453179	0.645606	0.530255
GSM1691776	0.197848	0.269592	0.757002	0.658615	0.972269	0.552631	0.653279	0.932457	0.326409	0.363138	0.52726	0.421757	0.569424	0.706091	0.441898	0.330257	0.0795981	0.621692	0.452426	0.645302	0.539274
GSM1691777	0.190679	0.271916	0.873304	0.672905	0.978365	0.475863	0.581576	0.932313	0.339168	0.327595	0.582911	0.424874	0.559089	0.692753	0.388545	0.32838	0.0524156	0.620414	0.444154	0.633073	0.523771
GSM1691778	0.183018	0.258555	0.583415	0.635986	0.975338	0.440148	0.550496	0.929845	0.49394	0.336425	0.499009	0.40695	0.591492	0.698818	0.461832	0.338832	0.0918781	0.621281	0.434583	0.63561	0.54439
GSM1691779	0.189231	0.258543	0.478396	0.657974	0.970662	0.376582	0.597409	0.92491	0.477441	0.315566	0.489163	0.380497	0.593463	0.710024	0.506178	0.344008	0.0947293	0.62233	0.442311	0.635102	0.557858
GSM1691780	0.186012	0.263399	0.463798	0.646241	0.971186	0.397127	0.557731	0.927226	0.506428	0.326812	0.498989	0.405728	0.590785	0.709848	0.507396	0.341438	0.0925626	0.61939	0.439832	0.638269	0.562293
GSM1691781	0.206372	0.237235	0.682195	0.575894	0.969119	0.612844	0.732595	0.919859	0.561163	0.325364	0.495	0.376382	0.60013	0.694007	0.467037	0.34571	0.105128	0.638239	0.447886	0.645826	0.567507
GSM1691782	0.19183	0.235376	0.505248	0.599169	0.966496	0.52566	0.74016	0.914786	0.541628	0.3154	0.475596	0.383698	0.594313	0.713251	0.437924	0.341552	0.114012	0.632831	0.427764	0.646099	0.564759
GSM1691783	0.194942	0.219346	0.628086	0.588513	0.959223	0.473262	0.71948	0.902391	0.503509	0.323519	0.491629	0.339333	0.594427	0.690771	0.438824	0.33184	0.0911148	0.62403	0.42728	0.630639	0.5586
GSM1691784	0.201446	0.281308	0.741138	0.689732	0.977191	0.511107	0.599834	0.932692	0.48342	0.338787	0.534158	0.42128	0.58149	0.711907	0.402902	0.355055	0.0830979	0.62825	0.44777	0.643984	0.527169
GSM1691785	0.193337	0.272466	0.661271	0.65943	0.971585	0.48495	0.591989	0.922425	0.547032	0.338315	0.531487	0.414598	0.583943	0.714729	0.418627	0.350729	0.084987	0.638885	0.444785	0.642998	0.54673
GSM1691786	0.200007	0.242877	0.644262	0.649513	0.951841	0.397461	0.587216	0.903485	0.476625	0.316975	0.508893	0.374777	0.585651	0.705987	0.444323	0.34877	0.078445	0.635939	0.455845	0.644049	0.565342
GSM1691787	0.211587	0.280634	0.543964	0.654607	0.982529	0.575998	0.59894	0.946249	0.573583	0.336184	0.496888	0.410376	0.58319	0.715761	0.469176	0.343063	0.0832646	0.630545	0.466233	0.636712	0.543386
GSM1691788	0.220962	0.289	0.503543	0.633104	0.976725	0.58712	0.599504	0.937747	0.555577	0.374381	0.487846	0.481421	0.594246	0.707402	0.496395	0.356241	0.0784353	0.643995	0.477655	0.641718	0.555187
GSM1691789	0.21313	0.307398	0.501568	0.635045	0.978743	0.614221	0.596771	0.932048	0.59663	0.355494	0.521818	0.526382	0.590124	0.701141	0.498805	0.347311	0.0865634	0.640709	0.468971	0.64405	0.563511
GSM1691790	0.184956	0.249106	0.686068	0.63637	0.972332	0.601796	0.752677	0.937328	0.548783	0.315086	0.502622	0.306898	0.583949	0.700339	0.407234	0.342534	0.0886185	0.624341	0.430006	0.63973	0.562985
GSM1691791	0.195306	0.261134	0.652875	0.631961	0.971271	0.600478	0.727735	0.936383	0.549543	0.337496	0.47551	0.340542	0.574727	0.689191	0.444333	0.340347	0.0920633	0.619934	0.430275	0.643509	0.567204
GSM1691792	0.182923	0.230899	0.544806	0.627742	0.9705	0.579465	0.732591	0.936923	0.524833	0.334477	0.443746	0.314245	0.576105	0.70263	0.429039	0.33326	0.0785834	0.616744	0.420618	0.641098	0.557264
GSM1691793	0.226377	0.309498	0.587991	0.681417	0.991714	0.829263	0.701247	0.978546	0.706603	0.33678	0.534868	0.375946	0.630754	0.708232	0.511722	0.349219	0.112905	0.630761	0.436763	0.638259	0.533818
GSM1691794	0.224866	0.346789	0.637281	0.676963	0.989739	0.862062	0.640037	0.976785	0.743903	0.376476	0.551114	0.375301	0.630482	0.704266	0.536532	0.353639	0.0994616	0.638113	0.438933	0.641483	0.541232
GSM1691795	0.229232	0.348596	0.54317	0.676127	0.992913	0.834345	0.694211	0.979632	0.77996	0.376261	0.530075	0.4153	0.639563	0.70627	0.535714	0.358994	0.125687	0.636616	0.448464	0.638971	0.550976
GSM1691796	0.212559	0.302662	0.577377	0.660209	0.993724	0.809012	0.74656	0.970223	0.730208	0.360858	0.539799	0.377464	0.630752	0.700548	0.456863	0.341599	0.133899	0.631257	0.4364	0.633806	0.549575
GSM1691797	0.218548	0.309616	0.627225	0.68418	1	0.811102	0.759092	0.975138	0.692612	0.364353	0.531494	0.41168	0.628153	0.700153	0.473933	0.348153	0.140201	0.631137	0.450697	0.641734	0.545313
GSM1691798	0.214202	0.32539	0.588226	0.66651	0.997424	0.838588	0.73082	0.978455	0.701512	0.379264	0.557598	0.431154	0.615472	0.695346	0.477893	0.343137	0.122418	0.637814	0.459747	0.642655	0.562678
